# Supplementary material for: Hypomethylation in HBV integration regions aids non-invasive surveillance to hepatocellular carcinoma by low-pass genome-wide bisulfite sequencing
Source: BMC Med. 2020 Aug 3;18:200. doi: 10.1186/s12916-020-01667-x (PMC7397586; doi:10.1186/s12916-020-01667-x)
Supplement: Supplementary file 2 — Additional file 2:. Table S1. The statistical information of 5 pilot WGBS samples. [file 12916_2020_1667_MOESM2_ESM.xlsx]

## Sheet:  Table S1
Table S1. The statistical information of 5 pilot WGBS samples
Sample no.	Clinical diagnosis	Raw read pairs	Mapping efficiency	Duplication rate	Final read pairs	Bisulfite coversion rate	No. of 5X CpGs	Methylgenome	MethylHBV5k
D1	healthy	97641095	0.687	0.1592	56136344	0.9932	6853384	0.7476	0.7272
D2	chronic hepatitis	145697594	0.626	0.1248	53354070	0.9927	7968432	0.7513	0.7158
D3	cirrhosis	120743764	0.653	0.1627	63472309	0.9934	8147945	0.7565	0.7192
D4	advanced	112911203	0.662	0.1539	56799161	0.9934	6766050	0.5356	0.4985
D5	after surgery	130943094	0.638	0.2935	63801708	0.9948	6637563	0.7571	0.7107
