# Supplementary material for: Hypomethylation in HBV integration regions aids non-invasive surveillance to hepatocellular carcinoma by low-pass genome-wide bisulfite sequencing
Source: BMC Med. 2020 Aug 3;18:200. doi: 10.1186/s12916-020-01667-x (PMC7397586; doi:10.1186/s12916-020-01667-x)
Supplement: Supplementary file 3 — Additional file 3:. Table S2. DMCs between HCC patient and healthy individual. [file 12916_2020_1667_MOESM3_ESM.xlsx]

## Sheet: Table S2
Table S2. DMCs between HCC patient and healthy individual
Chr	Start	End	Pvalue	Qvalue	Meth.diff
chr1	17047818	17047818	6.11853e-05	0.049327	-87.5
chr1	18341380	18341380	2.2853e-05	0.0216053	-100
chr1	18343024	18343024	5.14192e-05	0.0424515	-100
chr1	23249937	23249937	3.68568e-05	0.0325612	-100
chr1	53876416	53876416	1.32307e-05	0.0132211	-100
chr1	54142368	54142368	4.11353e-05	0.0354678	-100
chr1	62724068	62724068	3.40217e-05	0.0303438	-90
chr1	71503200	71503200	2.2853e-05	0.0216053	-100
chr1	91852820	91852820	1.12239e-05	0.0114864	-27.7389
chr1	91852857	91852857	6.35914e-18	2.086e-14	-38.7768
chr1	91852863	91852863	3.35365e-16	9.68037e-13	-34.5878
chr1	91852878	91852878	2.6615e-14	6.54793e-11	-30.9906
chr1	91852881	91852881	1.4759e-20	5.71803e-17	-37.4714
chr1	91852884	91852884	5.13156e-10	8.57334e-07	-23.7044
chr1	91852893	91852893	3.85665e-25	2.03504e-21	-41.2453
chr1	91852901	91852901	5.32882e-19	1.86055e-15	-35.3195
chr1	91852973	91852973	2.40638e-37	2.04088e-33	-42.4503
chr1	91852983	91852983	9.14794e-31	6.1843e-27	-40.4291
chr1	91852991	91852991	3.49231e-41	3.35191e-37	-46.6409
chr1	91853002	91853002	4.38752e-36	3.46883e-32	-44.4247
chr1	91853024	91853024	4.13834e-28	2.50699e-24	-41.1272
chr1	91853047	91853047	1.95095e-23	9.22964e-20	-41.4191
chr1	91853073	91853073	2.76201e-13	6.16446e-10	-33.3333
chr1	91853089	91853089	5.51686e-11	1.00997e-07	-35.554
chr1	91853095	91853095	2.28152e-16	6.66817e-13	-43.8506
chr1	96480861	96480861	5.14192e-05	0.0424515	-100
chr1	97110092	97110092	5.38677e-05	0.0440983	-100
chr1	116280055	116280055	5.14192e-05	0.0424515	-100
chr1	116730451	116730451	3.14228e-05	0.0286392	-100
chr1	121355170	121355170	1.60217e-11	3.06291e-08	-38.3982
chr1	121355195	121355195	1.51246e-08	2.24683e-05	-34.586
chr1	121355203	121355203	1.72393e-09	2.74079e-06	-36.9358
chr1	121355212	121355212	2.4479e-05	0.0230027	-27.9238
chr1	121356257	121356257	5.56951e-05	0.0453714	-54.3424
chr1	121357925	121357925	9.62041e-17	2.92158e-13	-31.5288
chr1	121357930	121357930	6.17229e-29	3.88024e-25	-39.9829
chr1	121357934	121357934	3.46223e-14	8.46435e-11	-28.6282
chr1	121358039	121358039	1.8833e-17	5.9924e-14	-30.4314
chr1	121358058	121358058	5.2115e-26	2.84657e-22	-34.9498
chr1	121358083	121358083	7.54444e-20	2.78858e-16	-35.2638
chr1	121358091	121358091	1.71726e-14	4.32059e-11	-32.0328
chr1	121358959	121358959	2.30711e-07	0.00030145	-38.2692
chr1	121359924	121359924	5.14602e-07	0.000645274	-46.2804
chr1	121359949	121359949	6.76256e-11	1.22742e-07	-56.5476
chr1	121359957	121359957	2.50434e-07	0.000325943	-31.2777
chr1	121359966	121359966	5.81082e-11	1.06212e-07	-34.1353
chr1	121360151	121360151	7.0975e-08	9.82531e-05	-31.2875
chr1	121360179	121360179	2.48246e-05	0.0232993	-32.422
chr1	121405243	121405243	1.15947e-05	0.0118141	-41.7761
chr1	121405252	121405252	1.13606e-05	0.0116101	-43.0247
chr1	121471719	121471719	4.90867e-05	0.0413625	-39.6023
chr1	121478641	121478641	5.54801e-06	0.00601566	-38.213
chr1	121478650	121478650	4.39906e-05	0.037776	-31.6278
chr1	121479127	121479127	2.33335e-06	0.00268613	-48.6498
chr1	121479348	121479348	7.20187e-10	1.18539e-06	-32.9234
chr1	121479376	121479376	5.74481e-09	8.80334e-06	-34.1686
chr1	121480063	121480063	5.22503e-05	0.0430006	-45.7875
chr1	121480168	121480168	6.50122e-06	0.00694269	-25.78
chr1	121480347	121480347	8.31016e-14	1.93636e-10	-46.5214
chr1	121481705	121481705	6.04295e-05	0.0488697	-32.7703
chr1	121481876	121481876	2.73278e-05	0.0254337	-28.6361
chr1	121482766	121482766	3.17917e-06	0.00358723	-30.3713
chr1	121482775	121482775	1.08588e-06	0.00130749	-31.1445
chr1	121483058	121483058	5.15703e-15	1.34992e-11	-29.4587
chr1	121483217	121483217	8.4693e-19	2.93072e-15	-37.8939
chr1	121483332	121483332	3.03407e-09	4.75883e-06	-20.5981
chr1	121483411	121483411	3.20109e-13	7.08867e-10	-29.0347
chr1	121483703	121483703	6.56486e-07	0.000813565	-33.2078
chr1	121483739	121483739	5.28256e-08	7.44445e-05	-30.1338
chr1	121483766	121483766	1.38893e-19	5.00681e-16	-32.3999
chr1	121483782	121483782	2.52359e-20	9.60161e-17	-32.4537
chr1	121483828	121483828	3.52645e-14	8.60332e-11	-26.3863
chr1	121484611	121484611	3.43539e-180	3.81543e-175	-26.0246
chr1	121484682	121484682	6.56621e-107	1.78075e-102	-22.5777
chr1	121484801	121484801	1.37159e-130	6.5285e-126	-22.4988
chr1	121484937	121484937	1.54155e-270	7.19072e-265	-29.136
chr1	121485050	121485050	6.97172e-110	1.98295e-105	-20.3585
chr1	142790209	142790209	6.17362e-05	0.0497367	-49.8918
chr1	142790654	142790654	5.98256e-06	0.00643597	-85.7143
chr1	142809143	142809143	2.21448e-05	0.0211328	-59.6667
chr1	142887519	142887519	4.73489e-05	0.0400262	-67.2515
chr1	143278778	143278778	1.23847e-09	1.99757e-06	-23.9405
chr1	143278791	143278791	2.60081e-16	7.5729e-13	-30.9404
chr1	143278799	143278799	7.27523e-09	1.10182e-05	-23.7879
chr1	143278815	143278815	3.72411e-10	6.30317e-07	-26.3496
chr1	143278818	143278818	4.19427e-08	5.97943e-05	-24.2924
chr1	143279058	143279058	4.18438e-06	0.00461213	-37.3264
chr1	143280445	143280445	1.52448e-05	0.0150787	-21.6716
chr1	143280447	143280447	3.82154e-07	0.000486783	-25.1553
chr1	143280497	143280497	3.82221e-15	1.01187e-11	-34.2719
chr1	143280518	143280518	5.61998e-06	0.0060852	-21.4862
chr1	143280533	143280533	1.61888e-16	4.80984e-13	-37.4238
chr1	143280594	143280594	4.32059e-08	6.14824e-05	-29.6896
chr1	143280608	143280608	2.61431e-06	0.00299038	-24.4432
chr1	143281769	143281769	9.48939e-11	1.70117e-07	-41.3807
chr1	143281781	143281781	8.81552e-09	1.32906e-05	-36.0142
chr1	143281916	143281916	1.87116e-06	0.00218315	-25.8546
chr1	143281921	143281921	3.5817e-07	0.000457483	-27.6216
chr1	143281936	143281936	2.29103e-05	0.0216419	-24.7284
chr1	143282153	143282153	3.24738e-05	0.0295187	-25.5436
chr1	143282181	143282181	5.71399e-10	9.51233e-07	-30.5628
chr1	143282188	143282188	2.47012e-11	4.66484e-08	-32.0869
chr1	143282230	143282230	9.13607e-07	0.00111444	-20.8293
chr1	143282699	143282699	7.75913e-08	0.000106954	-25.4808
chr1	143283205	143283205	6.6558e-08	9.25664e-05	-39.1156
chr1	143283207	143283207	1.75201e-05	0.017133	-31.1494
chr1	143283212	143283212	2.61516e-10	4.51137e-07	-41.4459
chr1	143283220	143283220	7.04597e-09	1.06988e-05	-36.2459
chr1	143283224	143283224	1.59592e-11	3.05348e-08	-39.9834
chr1	143283229	143283229	1.73645e-08	2.56326e-05	-35.8148
chr1	143283236	143283236	1.38658e-07	0.000185858	-30.8947
chr1	143283245	143283245	4.80061e-10	8.0377e-07	-33.5178
chr1	143283265	143283265	3.87317e-07	0.000492822	-25.1638
chr1	143283272	143283272	1.70273e-08	2.51773e-05	-26.1855
chr1	143283283	143283283	1.51291e-07	0.000202095	-25.5252
chr1	143283766	143283766	4.11449e-09	6.38474e-06	-22.6462
chr1	143283801	143283801	2.50342e-14	6.20482e-11	-32.8258
chr1	143283835	143283835	3.71177e-06	0.00414013	-27.4887
chr1	145067165	145067165	4.51387e-05	0.0384733	-69.4444
chr1	145067477	145067477	1.66516e-05	0.0163523	-65.4737
chr1	145155890	145155890	4.86658e-05	0.0410948	-80
chr1	147710919	147710919	1.26037e-05	0.0127364	-77.0677
chr1	148891668	148891668	2.2328e-05	0.0212902	-71.25
chr1	148947116	148947116	5.81952e-08	8.1617e-05	-84.4737
chr1	156186305	156186305	2.56011e-05	0.0239509	-41.9215
chr1	156186325	156186325	5.44221e-05	0.0445053	-37.5661
chr1	156186358	156186358	1.26961e-05	0.0128187	-34.6845
chr1	156186375	156186375	5.47435e-07	0.000684971	-38.1468
chr1	156186377	156186377	1.77433e-08	2.6142e-05	-41.6963
chr1	156186379	156186379	7.14906e-06	0.00760667	-33.229
chr1	156186383	156186383	3.05025e-06	0.00345681	-35.0924
chr1	156186387	156186387	1.04048e-07	0.000141582	-40.2265
chr1	156186392	156186392	1.01745e-09	1.65367e-06	-42.8879
chr1	156186399	156186399	2.14788e-08	3.1388e-05	-39.3836
chr1	156186405	156186405	9.90984e-10	1.61402e-06	-42.0123
chr1	156186410	156186410	4.04155e-10	6.8108e-07	-41.2963
chr1	156186416	156186416	2.4237e-10	4.19349e-07	-42.8457
chr1	156186433	156186433	5.02238e-11	9.23796e-08	-44.1743
chr1	156186439	156186439	1.30466e-08	1.94308e-05	-37.871
chr1	156186442	156186442	2.8024e-06	0.00318988	-30.7768
chr1	156186451	156186451	3.40147e-06	0.00381853	-31.0933
chr1	156186454	156186454	5.97965e-06	0.00643597	-30.3561
chr1	156186472	156186472	1.2178e-10	2.15991e-07	-42.4685
chr1	156186476	156186476	2.55093e-08	3.70689e-05	-36.9773
chr1	156186483	156186483	2.23395e-09	3.51807e-06	-38.4804
chr1	156186488	156186488	6.58147e-11	1.19642e-07	-43.2874
chr1	156186492	156186492	6.85258e-07	0.000848177	-33.3756
chr1	156186496	156186496	9.34211e-08	0.000127419	-35.5416
chr1	156186501	156186501	1.19227e-11	2.29813e-08	-45.8065
chr1	156186505	156186505	9.26081e-09	1.39439e-05	-39.8867
chr1	156186507	156186507	1.28344e-06	0.00153114	-34.0861
chr1	156186530	156186530	6.60178e-06	0.00704363	-34.0651
chr1	156186535	156186535	1.07402e-06	0.00129455	-36.6828
chr1	156186539	156186539	1.30053e-07	0.000174927	-38.2994
chr1	156186548	156186548	5.99969e-06	0.00645142	-35.9938
chr1	156186554	156186554	1.08354e-07	0.000147099	-43.0122
chr1	156186560	156186560	1.05255e-07	0.000143058	-43.3884
chr1	161414733	161414733	1.3053e-05	0.0130996	-44.3053
chr1	161414747	161414747	5.91496e-06	0.00638385	-44.7696
chr1	162358394	162358394	5.14192e-05	0.0424515	-100
chr1	175430441	175430441	3.14228e-05	0.0286392	-100
chr1	178032778	178032778	5.9538e-06	0.0064139	-100
chr1	181922511	181922511	2.2853e-05	0.0216053	-100
chr1	186271763	186271763	1.32307e-05	0.0132211	-100
chr1	191874782	191874782	1.32307e-05	0.0132211	-100
chr1	198008149	198008149	3.39012e-05	0.0303438	-78.5714
chr1	207679361	207679361	1.08251e-05	0.0111124	-100
chr1	209129009	209129009	3.14228e-05	0.0286392	-100
chr1	211387825	211387825	5.38677e-05	0.0440983	-100
chr1	213296772	213296772	4.11353e-05	0.0354678	-100
chr1	217178369	217178369	1.28999e-05	0.0129683	-100
chr1	223661129	223661129	4.11353e-05	0.0354678	-100
chr1	233362929	233362929	2.2853e-05	0.0216053	-100
chr1	234437639	234437639	4.11353e-05	0.0354678	-100
chr1	238250555	238250555	5.14192e-05	0.0424515	-100
chr1	247895401	247895401	2.2853e-05	0.0216053	-100
chr10	3255068	3255068	4.11353e-05	0.0354678	-100
chr10	4176048	4176048	2.2853e-05	0.0216053	-100
chr10	10303889	10303889	1.32307e-05	0.0132211	-100
chr10	19650498	19650498	3.40217e-06	0.00381853	-100
chr10	20228108	20228108	1.54644e-06	0.00181702	-100
chr10	25819228	25819228	2.81452e-05	0.02608	92.8571
chr10	29448298	29448298	4.11353e-05	0.0354678	100
chr10	38817191	38817191	5.63737e-05	0.0458601	-50.7326
chr10	38817216	38817216	3.21028e-08	4.62184e-05	-63.2392
chr10	38817221	38817221	1.27996e-05	0.012912	-52.9714
chr10	38817256	38817256	7.70579e-06	0.00816922	-49.6919
chr10	38817281	38817281	6.13786e-07	0.000763487	-55.3377
chr10	38817361	38817361	2.37514e-05	0.022337	-62.3355
chr10	38817366	38817366	1.63087e-07	0.000216858	-76.6667
chr10	38817719	38817719	3.99989e-05	0.0349531	-53.6842
chr10	42383301	42383301	1.27864e-06	0.00152698	-51.1924
chr10	42383337	42383337	4.04696e-08	5.77647e-05	-56.7814
chr10	42383419	42383419	5.2245e-15	1.36452e-11	-35.7332
chr10	42383445	42383445	3.142e-23	1.45978e-19	-36.9231
chr10	42383458	42383458	4.9874e-31	3.3913e-27	-40.4231
chr10	42383468	42383468	3.87973e-29	2.47911e-25	-38.2057
chr10	42383484	42383484	1.02271e-29	6.64423e-26	-35.2684
chr10	42383533	42383533	5.83892e-53	7.32159e-49	-33.3568
chr10	42383543	42383543	1.31818e-69	2.14993e-65	-34.7698
chr10	42383556	42383556	6.28728e-84	1.20196e-79	-34.3411
chr10	42383566	42383566	9.68523e-79	1.79277e-74	-32.272
chr10	42383579	42383579	5.7748e-100	1.40298e-95	-33.5173
chr10	42383637	42383637	9.46979e-86	1.8709e-81	-26.6188
chr10	42383660	42383660	1.47369e-97	3.33699e-93	-28.4713
chr10	42383686	42383686	1.35225e-60	1.95893e-56	-24.2675
chr10	42383789	42383789	1.17769e-09	1.90482e-06	-20.8252
chr10	42384390	42384390	2.72677e-08	3.95256e-05	-27.1739
chr10	42384406	42384406	5.2166e-14	1.25043e-10	-31.6524
chr10	42384412	42384412	5.59995e-15	1.45768e-11	-30.9569
chr10	42384434	42384434	3.33226e-15	8.8417e-12	-28.1831
chr10	42384444	42384444	1.387e-13	3.15909e-10	-25.961
chr10	42384483	42384483	3.9381e-18	1.30652e-14	-21.6678
chr10	42384493	42384493	1.07999e-34	8.07329e-31	-27.1001
chr10	42384509	42384509	1.78388e-38	1.57597e-34	-26.5357
chr10	42384539	42384539	1.47587e-36	1.18696e-32	-25.5118
chr10	42384568	42384568	7.58868e-37	6.12427e-33	-25.6858
chr10	42384581	42384581	1.07421e-42	1.06612e-38	-27.9382
chr10	42384591	42384591	1.88042e-31	1.3014e-27	-25.3628
chr10	42384636	42384636	1.11334e-34	8.29601e-31	-30.6648
chr10	42384675	42384675	9.78156e-28	5.7756e-24	-38.9709
chr10	42384685	42384685	1.92017e-25	1.02716e-21	-41.3752
chr10	42384705	42384705	7.10693e-13	1.52825e-09	-34.4984
chr10	42384711	42384711	4.86055e-12	9.67261e-09	-32.1444
chr10	42384727	42384727	1.4317e-09	2.2997e-06	-30.4261
chr10	42384737	42384737	1.37882e-06	0.00163572	-25.6131
chr10	42384753	42384753	4.44313e-11	8.20487e-08	-33.7838
chr10	42384763	42384763	1.30342e-05	0.0130864	-23.9362
chr10	42384851	42384851	2.92729e-08	4.23007e-05	-41.2698
chr10	42384861	42384861	4.1104e-05	0.0354678	-32.4047
chr10	42384903	42384903	1.26949e-13	2.90564e-10	-38.1969
chr10	42384913	42384913	2.22333e-18	7.5152e-15	-31.17
chr10	42384929	42384929	2.5643e-36	2.0482e-32	-28.7139
chr10	42384939	42384939	4.6884e-30	3.11532e-26	-23.6739
chr10	42384981	42384981	1.20878e-97	2.79133e-93	-30.1065
chr10	42384991	42384991	2.53017e-103	6.55681e-99	-30.0005
chr10	42385004	42385004	1.09011e-115	3.53122e-111	-30.8269
chr10	42385040	42385040	6.2116e-108	1.7044e-103	-28.5676
chr10	42385063	42385063	6.39702e-109	1.77617e-104	-28.0655
chr10	42385115	42385115	5.18444e-90	1.07006e-85	-26.5299
chr10	42385151	42385151	1.11771e-111	3.25857e-107	-26.9649
chr10	42385184	42385184	3.87894e-132	1.88477e-127	-25.532
chr10	42385223	42385223	2.50554e-191	3.8958e-186	-29.4938
chr10	42385233	42385233	9.95263e-166	7.73753e-161	-28.5059
chr10	42385259	42385259	1.47189e-140	7.80207e-136	-26.8506
chr10	42385272	42385272	2.40642e-151	1.43911e-146	-29.0954
chr10	42385282	42385282	1.30124e-146	7.40217e-142	-29.4942
chr10	42385298	42385298	4.64545e-119	1.69291e-114	-28.9646
chr10	42385334	42385334	3.16746e-37	2.66696e-33	-24.4105
chr10	42385357	42385357	3.79234e-36	3.00847e-32	-29.5092
chr10	42385370	42385370	3.093e-35	2.37297e-31	-30.756
chr10	42385380	42385380	1.31079e-30	8.81028e-27	-29.2967
chr10	42385393	42385393	7.10917e-30	4.65752e-26	-29.6355
chr10	42385403	42385403	3.95679e-25	2.08317e-21	-27.4371
chr10	42385416	42385416	2.41421e-24	1.21852e-20	-27.2525
chr10	42385448	42385448	8.43656e-14	1.96374e-10	-20.4328
chr10	42385487	42385487	2.62947e-68	4.17193e-64	-36.5309
chr10	42385497	42385497	1.99614e-60	2.87384e-56	-31.5996
chr10	42385523	42385523	2.16826e-80	4.04564e-76	-30.7649
chr10	42385627	42385627	8.00323e-45	8.40811e-41	-20.622
chr10	42385679	42385679	4.1555e-37	3.4614e-33	-24.59
chr10	42385705	42385705	9.34483e-16	2.61331e-12	-21.6985
chr10	42385954	42385954	3.55376e-05	0.0316113	-34.051
chr10	42386009	42386009	1.43146e-06	0.00169214	-23.7255
chr10	42386025	42386025	1.18129e-10	2.09836e-07	-30.1411
chr10	42386035	42386035	7.1534e-10	1.17824e-06	-29.2464
chr10	42386048	42386048	9.75074e-13	2.06743e-09	-31.0144
chr10	42386058	42386058	1.82181e-10	3.18279e-07	-29.5175
chr10	42386078	42386078	1.24446e-10	2.20552e-07	-28.8827
chr10	42386084	42386084	5.4784e-08	7.70647e-05	-24.6894
chr10	42386100	42386100	1.42547e-09	2.29127e-06	-29.4118
chr10	42386912	42386912	2.23239e-05	0.0212902	-27.7847
chr10	42386948	42386948	5.5787e-13	1.21487e-09	-24.8953
chr10	42386958	42386958	7.99386e-23	3.6629e-19	-28.0182
chr10	42386971	42386971	3.48481e-30	2.32219e-26	-27.9193
chr10	42387029	42387029	1.38592e-69	2.24471e-65	-26.2195
chr10	42387042	42387042	9.54576e-86	1.8709e-81	-27.0557
chr10	42387052	42387052	3.42437e-90	7.26063e-86	-26.2631
chr10	42387182	42387182	1.25882e-97	2.87839e-93	-26.1923
chr10	42387234	42387234	2.27818e-129	1.02181e-124	-32.1696
chr10	42387260	42387260	1.08685e-81	2.04426e-77	-26.2664
chr10	42387319	42387319	1.80179e-91	3.92742e-87	-28.182
chr10	42387325	42387325	4.26977e-119	1.5807e-114	-31.5749
chr10	42387347	42387347	5.3006e-112	1.60554e-107	-33.5493
chr10	42387357	42387357	7.95854e-77	1.42783e-72	-31.428
chr10	42387396	42387396	2.84688e-27	1.63946e-23	-24.9605
chr10	42387406	42387406	4.81537e-47	5.29761e-43	-34.9317
chr10	42387432	42387432	9.4132e-12	1.83566e-08	-26.7489
chr10	42387452	42387452	3.23034e-05	0.0293844	-24.6539
chr10	42387471	42387471	9.68223e-06	0.0100739	-31.6216
chr10	42387705	42387705	2.18985e-17	6.9394e-14	-29.0837
chr10	42387731	42387731	6.48436e-19	2.25724e-15	-28.1337
chr10	42387796	42387796	4.29429e-22	1.8479e-18	-28.7469
chr10	42387818	42387818	2.51641e-21	1.02966e-17	-27.8546
chr10	42387828	42387828	6.04915e-14	1.43525e-10	-25.1255
chr10	42387867	42387867	9.28335e-07	0.00113004	-25.4717
chr10	42387877	42387877	7.922e-11	1.42897e-07	-32.8173
chr10	42387893	42387893	1.69818e-08	2.51312e-05	-30.9579
chr10	42387923	42387923	8.99956e-10	1.474e-06	-26.8328
chr10	42387933	42387933	4.20056e-07	0.000531867	-22.0435
chr10	42387942	42387942	3.68277e-13	8.11848e-10	-28.8465
chr10	42387952	42387952	9.82934e-11	1.76076e-07	-26.173
chr10	42387965	42387965	3.58663e-10	6.09703e-07	-25.1671
chr10	42387975	42387975	1.071e-11	2.0764e-08	-27.3089
chr10	42388046	42388046	8.69434e-08	0.000119141	-22.023
chr10	42388056	42388056	4.97394e-07	0.000625716	-23.9878
chr10	42388059	42388059	1.35782e-13	3.09869e-10	-31.8504
chr10	42388069	42388069	4.83331e-09	7.47479e-06	-28.5124
chr10	42388089	42388089	1.33173e-08	1.98087e-05	-32.7075
chr10	42388095	42388095	2.79885e-06	0.0031874	-27.6125
chr10	42388111	42388111	1.73184e-07	0.0002295	-33.5035
chr10	42388287	42388287	5.78903e-39	5.193e-35	-27.2737
chr10	42388297	42388297	1.33057e-49	1.52871e-45	-29.5911
chr10	42388313	42388313	4.06356e-41	3.88421e-37	-24.1892
chr10	42388323	42388323	2.89806e-32	2.05446e-28	-21.1547
chr10	42388365	42388365	8.28047e-55	1.0496e-50	-25.3357
chr10	42388375	42388375	2.29661e-61	3.34775e-57	-26.557
chr10	42388388	42388388	4.33155e-70	7.11445e-66	-27.9966
chr10	42388424	42388424	5.30657e-51	6.31457e-47	-25.2894
chr10	42388447	42388447	2.48828e-28	1.52722e-24	-22.5117
chr10	42388499	42388499	1.57958e-14	3.99572e-11	-30.5526
chr10	42388535	42388535	2.06315e-08	3.02066e-05	-39.951
chr10	42389164	42389164	7.97506e-11	1.43743e-07	-41.1619
chr10	42389174	42389174	2.97076e-07	0.000382803	-32.6923
chr10	42389187	42389187	4.15566e-10	6.98794e-07	-38.4054
chr10	42389294	42389294	6.16834e-11	1.12394e-07	-24.433
chr10	42389398	42389398	2.46198e-13	5.51595e-10	-21.2478
chr10	42389450	42389450	9.99813e-23	4.55444e-19	-29.3601
chr10	42389509	42389509	2.76854e-15	7.41342e-12	-26.4146
chr10	42389515	42389515	1.02069e-14	2.6074e-11	-25.4284
chr10	42389537	42389537	2.40326e-15	6.50248e-12	-27.9834
chr10	42389586	42389586	2.45588e-08	3.57323e-05	-24.0196
chr10	42389596	42389596	6.26715e-10	1.03887e-06	-26.9661
chr10	42390256	42390256	8.50868e-07	0.00104282	-43.834
chr10	42390276	42390276	3.26503e-14	7.99901e-11	-37.6124
chr10	42390282	42390282	3.4901e-17	1.09115e-13	-37.5888
chr10	42390308	42390308	3.26293e-22	1.42246e-18	-34.1499
chr10	42390324	42390324	2.5064e-27	1.45054e-23	-33.2336
chr10	42390334	42390334	1.05448e-18	3.62204e-15	-26.3564
chr10	42390383	42390383	2.52436e-17	7.96696e-14	-21.1369
chr10	42390432	42390432	6.46556e-53	8.02111e-49	-29.1024
chr10	42390474	42390474	6.69043e-44	6.81404e-40	-26.192
chr10	42390484	42390484	3.3729e-47	3.72827e-43	-28.6544
chr10	42390500	42390500	2.31466e-23	1.09061e-19	-20.6093
chr10	42390552	42390552	5.48055e-22	2.34109e-18	-22.8969
chr10	42390562	42390562	5.86278e-28	3.5061e-24	-26.9763
chr10	42390575	42390575	3.96686e-26	2.18206e-22	-28.5361
chr10	42390722	42390722	3.82047e-05	0.0335993	-32.7752
chr10	42390794	42390794	3.72284e-05	0.0328397	-44.4444
chr10	42390928	42390928	1.29861e-12	2.7204e-09	-31.6554
chr10	42390941	42390941	1.5286e-09	2.44692e-06	-26.9121
chr10	42390951	42390951	1.06702e-10	1.90408e-07	-26.8426
chr10	42390964	42390964	1.03009e-10	1.84098e-07	-26.855
chr10	42390974	42390974	3.10057e-08	4.4694e-05	-24.2154
chr10	42391019	42391019	3.34022e-08	4.79611e-05	-26.0455
chr10	42391058	42391058	1.05233e-07	0.000143058	-24.0965
chr10	42391068	42391068	2.65241e-08	3.84717e-05	-27.3137
chr10	42391465	42391465	1.93732e-08	2.84178e-05	-32.6667
chr10	42391484	42391484	8.46151e-07	0.00103758	-27.8517
chr10	42391494	42391494	1.42554e-12	2.97387e-09	-38.3632
chr10	42391507	42391507	3.76827e-08	5.38858e-05	-29.5298
chr10	42391601	42391601	1.14065e-22	5.16574e-19	-23.8129
chr10	42391611	42391611	1.2058e-27	7.0839e-24	-25.5208
chr10	42391631	42391631	3.77239e-34	2.78429e-30	-25.7999
chr10	42391653	42391653	7.02815e-38	6.07105e-34	-25.9867
chr10	42391679	42391679	2.67913e-30	1.79042e-26	-24.0271
chr10	42391741	42391741	3.48962e-19	1.22944e-15	-21.2636
chr10	42391784	42391784	9.38353e-13	1.9932e-09	-20.2568
chr10	42391800	42391800	7.64622e-18	2.50117e-14	-24.9885
chr10	42391806	42391806	3.01138e-24	1.50718e-20	-29.0689
chr10	42391877	42391877	1.00506e-16	3.04826e-13	-26.36
chr10	42391887	42391887	4.42672e-19	1.55255e-15	-27.5793
chr10	42391933	42391933	1.14254e-10	2.03106e-07	-26.3638
chr10	42391962	42391962	7.957e-06	0.00841259	-26.4706
chr10	42391975	42391975	2.35057e-06	0.00270462	-32.0463
chr10	42392056	42392056	7.41453e-06	0.00787835	-42.4721
chr10	42392069	42392069	2.6877e-07	0.000348834	-42.5866
chr10	42392079	42392079	2.44633e-05	0.0229972	-36.7063
chr10	42392099	42392099	1.84609e-06	0.00215606	-39.0625
chr10	42392105	42392105	1.61894e-08	2.40195e-05	-45.5335
chr10	42392255	42392255	2.24499e-08	3.27251e-05	-22.49
chr10	42392297	42392297	6.06091e-09	9.26338e-06	-21.6515
chr10	42392307	42392307	1.91859e-10	3.34185e-07	-24.1969
chr10	42392323	42392323	1.84495e-08	2.71141e-05	-22.0671
chr10	42392333	42392333	2.60809e-09	4.09621e-06	-23.3937
chr10	42392375	42392375	2.00044e-13	4.50353e-10	-36.3352
chr10	42392385	42392385	7.05832e-10	1.16341e-06	-52.666
chr10	42392399	42392399	1.18311e-07	0.000159964	-39.3434
chr10	42392510	42392510	4.678e-06	0.00511991	-35.7576
chr10	42392618	42392618	1.33116e-15	3.66982e-12	-28.3793
chr10	42392628	42392628	6.29329e-17	1.92623e-13	-29.5576
chr10	42392654	42392654	1.07325e-28	6.68915e-25	-31.7064
chr10	42392667	42392667	5.46822e-35	4.14077e-31	-32.9634
chr10	42392677	42392677	6.38197e-35	4.80153e-31	-32.7774
chr10	42392693	42392693	2.1851e-37	1.86679e-33	-32.3837
chr10	42392729	42392729	1.00169e-31	7.01575e-28	-30.5443
chr10	42392742	42392742	1.84088e-39	1.67063e-35	-32.9342
chr10	42392752	42392752	5.58863e-37	4.54161e-33	-32.4848
chr10	42392765	42392765	5.05379e-25	2.65473e-21	-29.3557
chr10	42392788	42392788	1.90744e-13	4.30245e-10	-27.0945
chr10	42392798	42392798	1.20595e-10	2.14053e-07	-28.8744
chr10	42392811	42392811	3.95279e-13	8.6973e-10	-35.8962
chr10	42392869	42392869	1.53685e-14	3.89187e-11	-40.1927
chr10	42392892	42392892	1.02742e-18	3.5343e-15	-43.5802
chr10	42392918	42392918	3.82388e-17	1.1939e-13	-39.5154
chr10	42393074	42393074	7.46885e-06	0.00793246	-29.196
chr10	42393100	42393100	2.29852e-06	0.0026482	-30.1499
chr10	42393708	42393708	1.89548e-08	2.78215e-05	-26.7947
chr10	42393718	42393718	9.13069e-15	2.33761e-11	-28.2193
chr10	42393731	42393731	2.4006e-18	8.0793e-15	-23.4602
chr10	42393767	42393767	1.25344e-23	6.01525e-20	-23.0677
chr10	42393790	42393790	3.2912e-22	1.43211e-18	-22.7718
chr10	42394009	42394009	4.89587e-05	0.0412972	-48.9305
chr10	42394266	42394266	6.01251e-06	0.00646223	-24.1465
chr10	42394288	42394288	2.23101e-07	0.000291884	-26.1984
chr10	42394298	42394298	5.0098e-05	0.0420356	-20.6789
chr10	42394337	42394337	6.57987e-06	0.00702348	-21.1219
chr10	42394347	42394347	6.78929e-10	1.12144e-06	-27.5958
chr10	42394393	42394393	1.54977e-09	2.4774e-06	-24.1068
chr10	42394412	42394412	1.63514e-08	2.42445e-05	-20.7301
chr10	42394422	42394422	1.84414e-10	3.21698e-07	-22.7541
chr10	42394490	42394490	4.62539e-18	1.53019e-14	-20.6372
chr10	42394506	42394506	1.697e-24	8.68162e-21	-22.878
chr10	42394516	42394516	1.14537e-17	3.71021e-14	-20.188
chr10	42394539	42394539	1.33894e-24	6.92422e-21	-23.5163
chr10	42394559	42394559	2.87937e-29	1.85003e-25	-27.5328
chr10	42394581	42394581	1.07277e-17	3.47989e-14	-22.3513
chr10	42394607	42394607	1.2067e-13	2.76735e-10	-21.9914
chr10	42395829	42395829	5.04528e-11	9.27278e-08	-25.7801
chr10	42395868	42395868	1.28313e-28	7.93807e-25	-23.8806
chr10	42395878	42395878	2.13214e-44	2.20035e-40	-27.0977
chr10	42395904	42395904	2.83253e-59	3.95589e-55	-25.2193
chr10	42395917	42395917	4.35561e-90	9.0702e-86	-27.5972
chr10	42395927	42395927	5.78395e-125	2.28643e-120	-30.5314
chr10	42395943	42395943	1.41075e-168	1.13459e-163	-31.7915
chr10	42396002	42396002	1.9079e-302	1.48327e-296	-33.0551
chr10	42396015	42396015	4.25568e-280	2.48139e-274	-31.9559
chr10	42396025	42396025	0	0	-34.1686
chr10	42396038	42396038	0	2.49707e-303	-33.9509
chr10	42396061	42396061	2.53476e-240	8.4455e-235	-32.2105
chr10	42396093	42396093	1.71371e-74	2.93889e-70	-20.9268
chr10	42396119	42396119	7.55012e-163	5.33612e-158	-32.9006
chr10	42396132	42396132	2.28133e-175	2.21698e-170	-36.8091
chr10	42396168	42396168	2.53734e-85	4.93155e-81	-34.5731
chr10	42396324	42396324	3.38143e-12	6.8046e-09	-31.1825
chr10	42396349	42396349	5.96244e-14	1.41901e-10	-23.2078
chr10	42396408	42396408	3.72084e-20	1.40196e-16	-22.6897
chr10	42396414	42396414	2.905e-27	1.66881e-23	-25.8997
chr10	42396436	42396436	5.3566e-20	1.99254e-16	-22.2679
chr10	42396446	42396446	3.98248e-17	1.23845e-13	-21.6831
chr10	42396485	42396485	6.55214e-13	1.41759e-09	-20.7916
chr10	42396495	42396495	4.90934e-15	1.28798e-11	-23.9223
chr10	42396638	42396638	5.70395e-14	1.36166e-10	-23.9632
chr10	42396664	42396664	6.99202e-12	1.37385e-08	-21.0349
chr10	42396677	42396677	4.49448e-17	1.39025e-13	-25.3831
chr10	42396707	42396707	4.26353e-20	1.59701e-16	-28.6767
chr10	42396729	42396729	3.22898e-11	6.02961e-08	-22.6769
chr10	42396739	42396739	6.03101e-11	1.10064e-07	-21.2083
chr10	42396814	42396814	6.83891e-09	1.04066e-05	-23.9427
chr10	42396853	42396853	1.75614e-20	6.75886e-17	-31.228
chr10	42396863	42396863	9.36049e-26	5.06533e-22	-34.9966
chr10	42396905	42396905	6.33739e-24	3.13152e-20	-33.1435
chr10	42396915	42396915	4.70376e-12	9.3686e-09	-24.5506
chr10	42396941	42396941	1.94852e-10	3.39146e-07	-23.2521
chr10	42396983	42396983	1.77153e-07	0.000234626	-27.9125
chr10	42396993	42396993	5.57889e-07	0.000697678	-32.4856
chr10	42397153	42397153	5.05892e-05	0.042325	-41.2698
chr10	42400393	42400393	4.10432e-14	9.89923e-11	-29.9095
chr10	42400402	42400402	7.01693e-11	1.27062e-07	-26.9231
chr10	42400581	42400581	5.31098e-14	1.27175e-10	-32.2262
chr10	42400631	42400631	6.07015e-14	1.43731e-10	-32.8296
chr10	42528037	42528037	1.46702e-07	0.000196414	-34.6628
chr10	42528046	42528046	5.6772e-07	0.000709212	-32.4254
chr10	42529398	42529398	7.02969e-06	0.00748307	-20.6767
chr10	42529407	42529407	1.04494e-09	1.69716e-06	-25.6765
chr10	42532451	42532451	3.26287e-06	0.00367728	-49.2481
chr10	42532560	42532560	3.35845e-05	0.0302781	-51.4706
chr10	42596718	42596718	5.17379e-15	1.35279e-11	-26.4148
chr10	42596855	42596855	4.94284e-52	6.00429e-48	-31.6707
chr10	42596861	42596861	8.48182e-72	1.40299e-67	-35.5888
chr10	42596883	42596883	5.25654e-60	7.38547e-56	-32.2308
chr10	42596893	42596893	1.45966e-54	1.8402e-50	-31.0595
chr10	42596932	42596932	7.22474e-49	8.10111e-45	-26.2518
chr10	42596942	42596942	2.32015e-82	4.39943e-78	-31.9142
chr10	42596968	42596968	4.75104e-64	7.0579e-60	-28.4466
chr10	42596988	42596988	4.48944e-42	4.41804e-38	-22.1742
chr10	42597007	42597007	8.49373e-76	1.48947e-71	-27.533
chr10	42597017	42597017	1.25372e-95	2.78483e-91	-29.158
chr10	42597030	42597030	7.58978e-103	1.94524e-98	-28.4729
chr10	42597040	42597040	3.58608e-69	5.76817e-65	-23.1832
chr10	42597085	42597085	1.41283e-103	3.70243e-99	-28.2037
chr10	42597101	42597101	3.36337e-109	9.45112e-105	-29.5767
chr10	42597111	42597111	9.6818e-101	2.40223e-96	-28.4054
chr10	42597124	42597124	1.79712e-129	8.2185e-125	-32.553
chr10	42597134	42597134	7.80452e-116	2.56374e-111	-32.2115
chr10	42597154	42597154	3.43866e-101	8.62369e-97	-33.5138
chr10	42597160	42597160	3.62098e-99	8.53056e-95	-34.2648
chr10	42597212	42597212	1.33264e-12	2.78256e-09	-30.5203
chr10	42597512	42597512	1.71318e-26	9.51347e-23	-31.8715
chr10	42597564	42597564	1.55425e-16	4.62371e-13	-23.4982
chr10	42597633	42597633	2.90173e-13	6.45159e-10	-26.2535
chr10	42597682	42597682	3.43864e-19	1.21515e-15	-29.7436
chr10	42597708	42597708	7.2962e-27	4.13034e-23	-27.813
chr10	42597721	42597721	3.1179e-35	2.38423e-31	-30.4983
chr10	42597731	42597731	2.27315e-38	2.00064e-34	-30.1753
chr10	42597747	42597747	3.02945e-45	3.19711e-41	-30.7318
chr10	42597796	42597796	1.47501e-51	1.77329e-47	-28.2474
chr10	42597806	42597806	3.50743e-56	4.62171e-52	-29.3279
chr10	42597819	42597819	1.32687e-44	1.38155e-40	-26.7918
chr10	42597829	42597829	2.06368e-57	2.79834e-53	-31.0396
chr10	42597842	42597842	1.2027e-38	1.07063e-34	-27.5281
chr10	42597852	42597852	4.1467e-35	3.16058e-31	-27.9321
chr10	42597865	42597865	1.88671e-25	1.01158e-21	-25.6481
chr10	42597897	42597897	5.08013e-07	0.000638042	-20.0575
chr10	42597923	42597923	7.06225e-16	2.00138e-12	-35.7138
chr10	42597946	42597946	9.89137e-10	1.61214e-06	-36.0405
chr10	42598076	42598076	6.25472e-40	5.81193e-36	-26.8974
chr10	42598128	42598128	7.07119e-38	6.08568e-34	-26.5554
chr10	42598154	42598154	9.16993e-26	4.97375e-22	-23.2874
chr10	42598219	42598219	4.10949e-07	0.000520902	-25.708
chr10	42599084	42599084	5.03323e-05	0.0421661	-28.3784
chr10	42599107	42599107	5.05554e-05	0.0423226	-28.3951
chr10	42599123	42599123	1.87661e-05	0.018214	-29.2683
chr10	42599182	42599182	1.15857e-05	0.01181	-29.8892
chr10	42599527	42599527	7.88871e-06	0.00834796	-20.5009
chr10	42599537	42599537	1.08761e-11	2.10334e-08	-27.1074
chr10	42599560	42599560	2.67104e-24	1.3426e-20	-31.6412
chr10	42599580	42599580	6.0471e-40	5.64148e-36	-34.2089
chr10	42599586	42599586	5.40366e-38	4.68513e-34	-32.5724
chr10	42599612	42599612	2.84085e-31	1.94874e-27	-27.2982
chr10	42599628	42599628	3.79972e-21	1.52795e-17	-20.5243
chr10	42599690	42599690	3.98235e-65	6.03121e-61	-26.1921
chr10	42599733	42599733	8.96826e-67	1.3761e-62	-24.5016
chr10	42599749	42599749	7.91568e-135	4.10263e-130	-31.9997
chr10	42599755	42599755	3.86206e-156	2.50208e-151	-33.6211
chr10	42599777	42599777	5.65813e-127	2.39937e-122	-31.7616
chr10	42599787	42599787	4.02844e-90	8.46448e-86	-28.1614
chr10	42599826	42599826	3.72323e-50	4.32026e-46	-24.4418
chr10	42599852	42599852	2.51796e-49	2.86471e-45	-29.5275
chr10	42599862	42599862	1.32084e-27	7.7402e-24	-23.7535
chr10	42599882	42599882	1.7468e-31	1.21614e-27	-25.402
chr10	42599901	42599901	7.47743e-67	1.15494e-62	-30.2131
chr10	42599911	42599911	7.28501e-76	1.28719e-71	-30.6324
chr10	42599924	42599924	1.49653e-84	2.88461e-80	-30.6044
chr10	42599934	42599934	2.59043e-60	3.70655e-56	-25.6583
chr10	42599979	42599979	2.34884e-57	3.1666e-53	-23.3288
chr10	42599995	42599995	1.09238e-72	1.84621e-68	-25.8288
chr10	42600018	42600018	4.41036e-75	7.6195e-71	-26.3555
chr10	42600028	42600028	2.57044e-65	3.91834e-61	-25.219
chr10	42600048	42600048	6.40511e-53	7.9886e-49	-26.0524
chr10	42600070	42600070	2.24404e-33	1.63047e-29	-23.9864
chr10	42600096	42600096	4.09198e-22	1.7641e-18	-25.9087
chr10	42600106	42600106	9.11217e-14	2.11047e-10	-22.1305
chr10	42600155	42600155	7.78084e-13	1.66642e-09	-20.9504
chr10	42600194	42600194	5.31458e-15	1.38649e-11	-20.3904
chr10	42600204	42600204	1.11082e-24	5.75726e-21	-24.8044
chr10	42600246	42600246	8.04906e-34	5.90343e-30	-29.5336
chr10	42600256	42600256	2.41895e-24	1.21852e-20	-27.0732
chr10	42600272	42600272	4.97558e-16	1.42388e-12	-21.7961
chr10	42600324	42600324	6.33303e-40	5.86134e-36	-30.3039
chr10	42600334	42600334	6.50312e-48	7.25707e-44	-32.2944
chr10	42600347	42600347	2.62905e-57	3.524e-53	-34.391
chr10	42600383	42600383	1.26754e-41	1.22667e-37	-32.8922
chr10	42600406	42600406	8.82022e-30	5.74623e-26	-28.7293
chr10	42600458	42600458	2.26543e-18	7.64643e-15	-23.7581
chr10	42600527	42600527	2.80101e-07	0.000362732	-30.7816
chr10	42600566	42600566	2.79746e-07	0.000362676	-48.975
chr10	127577584	127577584	3.02239e-07	0.000388597	-70.2899
chr10	132952108	132952108	4.11353e-05	0.0354678	-100
chr10	135520730	135520730	2.01911e-05	0.0194114	-84.6154
chr11	5927852	5927852	5.14192e-05	0.0424515	-100
chr11	51580169	51580169	3.66723e-05	0.0325214	-42.8571
chr11	51583487	51583487	9.81067e-07	0.00118927	-45.8926
chr11	51583523	51583523	3.28474e-05	0.0296939	-41.0311
chr11	85195089	85195089	8.90001e-08	0.000121817	-53.8903
chr11	85195094	85195094	3.30476e-07	0.000423734	-50.8291
chr11	85195100	85195100	9.34163e-07	0.00113654	-50.1975
chr11	85195117	85195117	6.88722e-06	0.00733811	-46
chr11	85195163	85195163	2.92312e-06	0.00331436	-47.3588
chr12	2365076	2365076	6.17368e-06	0.0066202	-41.5278
chr12	66670965	66670965	3.14228e-05	0.0286392	-100
chr12	69850723	69850723	3.14228e-05	0.0286392	-100
chr12	98783758	98783758	3.40217e-05	0.0303438	-90
chr12	107765339	107765339	4.11353e-05	0.0354678	-100
chr12	114088818	114088818	5.14192e-05	0.0424515	-100
chr12	130845763	130845763	5.14192e-05	0.0424515	-100
chr13	40631198	40631198	1.32307e-05	0.0132211	-100
chr13	42796129	42796129	5.14192e-05	0.0424515	-100
chr13	75782973	75782973	1.32307e-05	0.0132211	-100
chr13	112251838	112251838	4.11353e-05	0.0354678	-100
chr14	19043060	19043060	3.27771e-05	0.0296534	-79.798
chr14	81709686	81709686	1.08251e-05	0.0111124	-100
chr14	106165426	106165426	5.38677e-05	0.0440983	-100
chr14	106165443	106165443	1.22371e-05	0.012409	-88.8889
chr15	20859349	20859349	3.40217e-05	0.0303438	-90
chr15	33130673	33130673	7.9384e-06	0.00839673	-100
chr16	33935583	33935583	1.22371e-05	0.012409	-88.8889
chr16	33963001	33963001	2.98808e-07	0.000384398	-46.2087
chr16	33963041	33963041	3.59543e-06	0.00401612	-32.4814
chr16	33963083	33963083	1.85656e-13	4.19175e-10	-38.3823
chr16	33963120	33963120	1.2194e-15	3.3697e-12	-39.1095
chr16	33963122	33963122	8.44513e-14	1.96377e-10	-35.8473
chr16	33963143	33963143	1.69986e-11	3.24436e-08	-32.9487
chr16	33963193	33963193	5.66265e-10	9.43361e-07	-33.966
chr16	33963197	33963197	3.7841e-10	6.40007e-07	-34.7386
chr16	33963206	33963206	4.67674e-13	1.02131e-09	-41.8182
chr16	33963216	33963216	4.7301e-14	1.13732e-10	-44.474
chr16	33963228	33963228	6.6614e-10	1.10109e-06	-39.2682
chr16	33963234	33963234	6.06811e-14	1.43731e-10	-46.1803
chr16	33963251	33963251	1.01333e-07	0.000137969	-33.5017
chr16	33963259	33963259	7.59206e-09	1.14832e-05	-38.2535
chr16	33963281	33963281	1.61905e-10	2.84347e-07	-47.8283
chr16	33963283	33963283	3.21539e-10	5.48995e-07	-42.3883
chr16	33963293	33963293	6.29424e-12	1.24092e-08	-49.5751
chr16	33963336	33963336	3.45209e-08	4.94554e-05	-35.3821
chr16	33963347	33963347	4.87658e-09	7.53225e-06	-37.1155
chr16	33963373	33963373	3.87163e-07	0.000492822	-33.5472
chr16	33963375	33963375	2.70915e-05	0.025244	-27.9377
chr16	33963447	33963447	2.04762e-05	0.019653	-38.5556
chr16	33963535	33963535	9.12088e-07	0.00111376	-41.6638
chr16	33963543	33963543	1.11767e-05	0.0114432	-38.2609
chr16	33963549	33963549	2.20152e-05	0.0210263	-36.8
chr16	46385864	46385864	3.34367e-08	4.79611e-05	-28.7266
chr16	46385939	46385939	9.25782e-16	2.59833e-12	-30.402
chr16	46385954	46385954	5.29031e-10	8.81961e-07	-24.598
chr16	46385964	46385964	3.30128e-08	4.74698e-05	-21.8186
chr16	46386052	46386052	1.5729e-10	2.76659e-07	-24.4316
chr16	46386062	46386062	8.2389e-16	2.31793e-12	-29.3497
chr16	46386225	46386225	1.095e-16	3.30812e-13	-26.7907
chr16	46386254	46386254	2.13358e-12	4.38428e-09	-23.5835
chr16	46386258	46386258	6.82941e-13	1.47484e-09	-23.6821
chr16	46386441	46386441	1.91831e-11	3.64934e-08	-20.4461
chr16	46386451	46386451	2.18626e-12	4.48069e-09	-21.1659
chr16	46386464	46386464	2.08804e-20	8.00978e-17	-26.7471
chr16	46386487	46386487	3.92968e-12	7.85367e-09	-21.1635
chr16	46386510	46386510	1.84453e-11	3.51758e-08	-20.7103
chr16	46386536	46386536	2.25701e-12	4.61353e-09	-22.2765
chr16	46386546	46386546	1.6007e-22	7.17949e-19	-29.0533
chr16	46386559	46386559	1.00253e-12	2.12372e-09	-23.6152
chr16	46386592	46386592	4.86382e-17	1.49656e-13	-29.0088
chr16	46386641	46386641	1.87481e-16	5.53499e-13	-25.4348
chr16	46386667	46386667	2.00375e-23	9.46023e-20	-28.6188
chr16	46386690	46386690	5.44965e-15	1.42014e-11	-22.7555
chr16	46386716	46386716	9.98411e-16	2.78541e-12	-22.5227
chr16	46386778	46386778	3.52924e-12	7.08371e-09	-21.1196
chr16	46386801	46386801	1.16425e-09	1.88568e-06	-21.1358
chr16	46386811	46386811	3.87571e-20	1.45796e-16	-26.7288
chr16	46386824	46386824	2.93239e-16	8.49595e-13	-25.1494
chr16	46386883	46386883	2.74321e-13	6.12837e-10	-24.914
chr16	46386899	46386899	8.30935e-19	2.87964e-15	-26.1894
chr16	46386909	46386909	1.56672e-17	5.0401e-14	-25.2763
chr16	46386932	46386932	5.51938e-16	1.5737e-12	-25.0507
chr16	46386958	46386958	5.76124e-14	1.37393e-10	-23.6942
chr16	46386971	46386971	2.40213e-16	7.00312e-13	-26.2383
chr16	46387007	46387007	1.69403e-16	5.02672e-13	-26.0897
chr16	46387020	46387020	1.48755e-18	5.06484e-15	-28.4467
chr16	46387178	46387178	4.36967e-07	0.00055298	-25.7092
chr16	46387188	46387188	9.68387e-06	0.0100739	-22.1627
chr16	46387204	46387204	9.91506e-06	0.0102686	-21.0029
chr16	46387237	46387237	1.3835e-06	0.00164044	-22.5389
chr16	46387253	46387253	1.29814e-08	1.93461e-05	-24.8654
chr16	46387263	46387263	3.60675e-09	5.62303e-06	-25.4545
chr16	46387279	46387279	6.04868e-10	1.0048e-06	-26.3801
chr16	46387312	46387312	3.3426e-08	4.79611e-05	-23.1855
chr16	46387324	46387324	4.91567e-13	1.07249e-09	-29.4031
chr16	46387338	46387338	1.02177e-10	1.82892e-07	-25.8141
chr16	46387351	46387351	4.83606e-14	1.16161e-10	-29.6295
chr16	46387361	46387361	8.63089e-10	1.41561e-06	-22.9811
chr16	46387377	46387377	2.61675e-21	1.06697e-17	-31.893
chr16	46387387	46387387	1.20125e-20	4.68509e-17	-29.8638
chr16	46387406	46387406	1.86431e-24	9.49376e-21	-31.148
chr16	46387410	46387410	1.28221e-28	7.93807e-25	-31.8788
chr16	46387469	46387469	3.42518e-16	9.87464e-13	-25.7814
chr16	46387498	46387498	1.93347e-13	4.35697e-10	-24.2222
chr16	46387502	46387502	1.69391e-15	4.62614e-12	-25.9095
chr16	46387528	46387528	1.53643e-13	3.48582e-10	-26.7572
chr16	46387541	46387541	2.39412e-07	0.00031247	-22.1036
chr16	46387564	46387564	9.80515e-06	0.0101774	-24.7472
chr16	46387574	46387574	4.5896e-06	0.00502552	-25.9613
chr16	46387587	46387587	4.52046e-06	0.00495446	-28.2366
chr16	46388288	46388288	3.3444e-14	8.18485e-11	-22.7996
chr16	46388298	46388298	2.9585e-17	9.31191e-14	-22.9234
chr16	46388321	46388321	9.72807e-19	3.35138e-15	-22.4389
chr16	46388347	46388347	1.18964e-30	8.01913e-27	-25.5763
chr16	46388370	46388370	7.53099e-33	5.42117e-29	-25.596
chr16	46388386	46388386	2.61134e-32	1.85684e-28	-25.5282
chr16	46388419	46388419	2.45234e-29	1.58438e-25	-26.4518
chr16	46388445	46388445	8.8062e-31	5.97057e-27	-27.1149
chr16	46388470	46388470	6.06427e-27	3.4413e-23	-27.5965
chr16	46388483	46388483	1.37708e-20	5.35295e-17	-26.2993
chr16	46388581	46388581	1.06661e-11	2.0696e-08	-25.9464
chr16	46388607	46388607	1.63839e-07	0.000217486	-22.5882
chr16	46388630	46388630	1.49699e-11	2.8689e-08	-27.3862
chr16	46388640	46388640	2.61645e-12	5.30181e-09	-26.4587
chr16	46388653	46388653	3.60758e-16	1.03621e-12	-28.4453
chr16	46388663	46388663	4.60932e-13	1.00753e-09	-25.2373
chr16	46388689	46388689	3.05082e-29	1.9548e-25	-34.1905
chr16	46388702	46388702	2.37086e-18	7.99071e-15	-27.7461
chr16	46388712	46388712	7.52108e-20	2.78436e-16	-28.4242
chr16	46388735	46388735	2.57033e-15	6.91441e-12	-25.1847
chr16	46388784	46388784	2.17096e-24	1.10073e-20	-30.7849
chr16	46388833	46388833	2.24654e-19	8.01165e-16	-29.125
chr16	46388849	46388849	3.81167e-24	1.89957e-20	-33.5317
chr16	46388859	46388859	4.31998e-21	1.72822e-17	-31.5626
chr16	46388885	46388885	4.68938e-14	1.1287e-10	-26.0106
chr16	46388911	46388911	1.61243e-17	5.17999e-14	-29.8991
chr16	46388924	46388924	2.70456e-18	9.07608e-15	-30.5265
chr16	46388937	46388937	1.89385e-16	5.58328e-13	-28.5251
chr16	46388960	46388960	4.05896e-13	8.90568e-10	-26.7904
chr16	46389035	46389035	5.16217e-12	1.02379e-08	-26.0025
chr16	46389123	46389123	1.2376e-11	2.38353e-08	-24.1766
chr16	46389133	46389133	1.14426e-16	3.44801e-13	-27.7574
chr16	46389155	46389155	3.19051e-11	5.96732e-08	-23.1377
chr16	46389188	46389188	3.93435e-11	7.30583e-08	-22.9404
chr16	46389198	46389198	2.45005e-15	6.6214e-12	-27.1538
chr16	46389231	46389231	1.60351e-09	2.5598e-06	-20.9151
chr16	46389234	46389234	6.34683e-14	1.49977e-10	-24.7162
chr16	46389247	46389247	7.02505e-23	3.22531e-19	-30.8327
chr16	46389257	46389257	7.08004e-24	3.47011e-20	-31.7627
chr16	46389283	46389283	2.13876e-12	4.39106e-09	-23.8885
chr16	46389296	46389296	1.80029e-09	2.85829e-06	-20.93
chr16	46389329	46389329	2.86331e-10	4.92851e-07	-21.4074
chr16	46389404	46389404	2.92871e-11	5.4953e-08	-28.1825
chr16	46389417	46389417	8.25808e-09	1.24743e-05	-25.7867
chr16	46389476	46389476	4.49003e-05	0.0383174	-22.9251
chr16	46389551	46389551	1.53192e-13	3.47898e-10	-21.077
chr16	46389592	46389592	1.37766e-27	8.05293e-24	-23.0274
chr16	46389644	46389644	3.3218e-46	3.58679e-42	-24.6573
chr16	46389654	46389654	5.72492e-56	7.45937e-52	-26.9211
chr16	46389974	46389974	3.46926e-12	6.96932e-09	-28.0357
chr16	46389990	46389990	7.35428e-14	1.72041e-10	-29.8036
chr16	46390000	46390000	1.12097e-11	2.16427e-08	-26.8114
chr16	46390039	46390039	3.85699e-11	7.17932e-08	-26.7123
chr16	46390049	46390049	2.79172e-14	6.86108e-11	-29.9652
chr16	46390111	46390111	8.22866e-08	0.000113026	-21.1723
chr16	46390209	46390209	1.67887e-14	4.2377e-11	-30.6636
chr16	46390219	46390219	1.23313e-14	3.13979e-11	-31.1714
chr16	46390235	46390235	3.49482e-14	8.53507e-11	-33.5289
chr16	46390294	46390294	6.95876e-07	0.00086055	-28.9763
chr16	46390706	46390706	5.21283e-08	7.35952e-05	-23.4781
chr16	46390840	46390840	2.35681e-21	9.71169e-18	-20.7145
chr16	46390853	46390853	1.43319e-23	6.86376e-20	-22.3966
chr16	46390876	46390876	1.20739e-39	1.1e-35	-28.0951
chr16	46390902	46390902	4.37872e-31	2.99488e-27	-27.3627
chr16	46390912	46390912	4.23059e-37	3.51011e-33	-30.7598
chr16	46390925	46390925	6.2037e-17	1.90131e-13	-21.5447
chr16	46390971	46390971	2.50883e-21	1.02836e-17	-23.8408
chr16	46390981	46390981	1.70634e-26	9.4981e-23	-26.7395
chr16	46390991	46390991	1.50946e-17	4.8626e-14	-22.2981
chr16	46391017	46391017	3.58416e-22	1.55378e-18	-25.2304
chr16	46391043	46391043	8.53981e-27	4.81098e-23	-25.4281
chr16	46391052	46391052	8.37687e-18	2.73251e-14	-20.348
chr16	46391066	46391066	2.64416e-38	2.31842e-34	-28.4399
chr16	46391079	46391079	2.70347e-41	2.60551e-37	-28.5319
chr16	46391128	46391128	2.3255e-16	6.78821e-13	-21.0931
chr16	46391154	46391154	2.02116e-27	1.17555e-23	-25.3511
chr16	46391164	46391164	9.88323e-23	4.51091e-19	-23.179
chr16	46391176	46391176	2.42796e-31	1.67043e-27	-26.6869
chr16	46391190	46391190	8.46832e-36	6.58358e-32	-26.4472
chr16	46391206	46391206	1.59774e-25	8.62598e-22	-22.4254
chr16	46391320	46391320	3.1252e-39	2.82517e-35	-21.014
chr16	46391340	46391340	5.27749e-38	4.59281e-34	-20.3057
chr16	46391438	46391438	5.29995e-56	6.94446e-52	-24.99
chr16	46391451	46391451	6.84791e-40	6.28797e-36	-22.3502
chr16	46391461	46391461	2.74082e-45	2.90565e-41	-24.1797
chr16	46391487	46391487	9.11587e-46	9.75277e-42	-25.1473
chr16	46391500	46391500	7.27474e-28	4.31729e-24	-20.3039
chr16	46391654	46391654	1.85415e-34	1.37721e-30	-23.2537
chr16	46391677	46391677	7.52121e-30	4.91366e-26	-24.5013
chr16	46391693	46391693	5.23486e-28	3.15486e-24	-26.0161
chr16	46391703	46391703	7.12911e-29	4.4697e-25	-27.2748
chr16	46391726	46391726	2.45557e-11	4.64113e-08	-20.1323
chr16	46391823	46391823	7.76481e-11	1.4017e-07	-20.5451
chr16	46391839	46391839	1.53749e-20	5.94678e-17	-24.4558
chr16	46391849	46391849	4.22274e-32	2.97545e-28	-26.542
chr16	46391862	46391862	2.56262e-27	1.47941e-23	-23.2146
chr16	46391917	46391917	2.84938e-57	3.7975e-53	-24.1972
chr16	46391940	46391940	6.59557e-64	9.73602e-60	-23.5148
chr16	46391965	46391965	5.51605e-72	9.18939e-68	-23.4497
chr16	46391991	46391991	7.05881e-77	1.27623e-72	-23.111
chr16	46392004	46392004	4.32743e-100	1.06241e-95	-26.0471
chr16	46392014	46392014	1.14337e-90	2.46915e-86	-25.1422
chr16	46392053	46392053	3.03156e-60	4.3113e-56	-21.8451
chr16	46392079	46392079	6.99537e-69	1.11749e-64	-24.472
chr16	46392089	46392089	9.717e-77	1.73e-72	-25.7411
chr16	46392128	46392128	7.76698e-43	7.80819e-39	-22.2863
chr16	46392156	46392156	7.28411e-34	5.35924e-30	-21.607
chr16	46392187	46392187	1.29858e-40	1.22619e-36	-25.9202
chr16	46392203	46392203	4.87994e-51	5.83669e-47	-30.8524
chr16	46392213	46392213	1.86779e-52	2.3049e-48	-31.7473
chr16	46392236	46392236	4.13846e-41	3.93966e-37	-30.8796
chr16	46392239	46392239	6.59738e-40	6.08187e-36	-30.8101
chr16	46392251	46392251	9.67651e-32	6.79778e-28	-29.2726
chr16	46392339	46392339	7.44264e-14	1.73933e-10	-27.6892
chr16	46392342	46392342	1.69086e-10	2.9629e-07	-23.7381
chr16	46392387	46392387	2.84136e-05	0.0262973	-21.9838
chr16	46392391	46392391	5.08628e-08	7.19828e-05	-27.9779
chr16	46392440	46392440	1.7627e-05	0.0172159	-23.1941
chr16	46392452	46392452	1.24563e-05	0.0125984	-21.2605
chr16	46392466	46392466	2.16428e-11	4.10054e-08	-27.0733
chr16	46392505	46392505	3.62311e-18	1.21237e-14	-26.5477
chr16	46392554	46392554	2.55494e-14	6.31911e-11	-22.2863
chr16	46392565	46392565	3.83197e-25	2.02661e-21	-28.8462
chr16	46392601	46392601	8.18386e-34	5.98348e-30	-31.164
chr16	46392614	46392614	6.01433e-35	4.53957e-31	-30.4212
chr16	46392620	46392620	5.77714e-25	3.02109e-21	-27.055
chr16	46392624	46392624	5.5776e-22	2.36952e-18	-25.5316
chr16	46392663	46392663	1.55187e-08	2.30391e-05	-20.5161
chr16	46392748	46392748	2.21712e-09	3.49628e-06	-23.0142
chr16	46392771	46392771	1.84108e-10	3.21405e-07	-25.1169
chr16	46392797	46392797	1.08139e-11	2.09305e-08	-27.8157
chr16	46392810	46392810	2.83047e-13	6.30518e-10	-30.9501
chr16	46392846	46392846	1.53757e-16	4.57993e-13	-35.4259
chr16	46392859	46392859	2.33389e-12	4.75403e-09	-31.7396
chr16	46392942	46392942	3.69231e-10	6.25843e-07	-25.0122
chr16	46392952	46392952	6.40117e-10	1.06033e-06	-25.3836
chr16	46393017	46393017	1.24109e-17	4.00916e-14	-28.7942
chr16	46393027	46393027	1.09396e-11	2.11387e-08	-24.2887
chr16	46393030	46393030	1.33976e-19	4.83706e-16	-29.835
chr16	46393043	46393043	1.87076e-15	5.09124e-12	-24.8316
chr16	46393076	46393076	5.52217e-22	2.35456e-18	-25.8846
chr16	46393092	46393092	1.97284e-26	1.09294e-22	-26.4038
chr16	46393102	46393102	3.73129e-27	2.13297e-23	-25.9397
chr16	46393118	46393118	4.77983e-18	1.57681e-14	-20.9419
chr16	46393151	46393151	2.15161e-24	1.09329e-20	-23.4264
chr16	46393163	46393163	5.53567e-50	6.39153e-46	-31.1962
chr16	46393177	46393177	1.06255e-39	9.71838e-36	-28.0516
chr16	46393190	46393190	2.19786e-52	2.69794e-48	-31.4504
chr16	46393200	46393200	9.6335e-51	1.14052e-46	-29.906
chr16	46393216	46393216	4.29058e-46	4.6115e-42	-28.2851
chr16	46393249	46393249	3.25356e-46	3.52945e-42	-28.8951
chr16	46393308	46393308	1.02251e-19	3.73796e-16	-21.1915
chr16	46393327	46393327	3.78372e-44	3.87053e-40	-30.8908
chr16	46393341	46393341	1.06284e-26	5.95882e-23	-26.7514
chr16	46393367	46393367	1.54859e-22	6.97257e-19	-26.8963
chr16	46393380	46393380	3.72596e-22	1.61226e-18	-28.8079
chr16	46393403	46393403	1.84579e-12	3.81644e-09	-26.451
chr16	46393413	46393413	4.41902e-20	1.65169e-16	-33.9532
chr16	46393426	46393426	1.10533e-13	2.54489e-10	-30.7111
chr16	46393436	46393436	1.73555e-15	4.72879e-12	-35.0393
chr16	46393452	46393452	2.2621e-13	5.07788e-10	-34.3178
chr16	46393462	46393462	1.49462e-14	3.78904e-11	-35.0679
chr16	46393475	46393475	1.13252e-11	2.18478e-08	-31.0389
chr16	46393498	46393498	9.54332e-08	0.000130088	-25.3027
chr16	46393531	46393531	3.37095e-10	5.74714e-07	-27.5516
chr16	46393543	46393543	1.00155e-14	2.56133e-11	-31.6774
chr16	46393547	46393547	1.43758e-11	2.7664e-08	-31.1388
chr16	46393941	46393941	9.13258e-08	0.000124707	-36.963
chr16	46393954	46393954	5.92428e-05	0.0480099	-25.2615
chr16	46393980	46393980	7.24243e-17	2.21094e-13	-28.4282
chr16	46394039	46394039	2.0217e-31	1.39504e-27	-28.6149
chr16	46394052	46394052	2.97193e-32	2.10045e-28	-27.6735
chr16	46394078	46394078	3.41322e-20	1.28814e-16	-21.9772
chr16	46394127	46394127	1.03208e-47	1.14626e-43	-29.7671
chr16	46394137	46394137	2.39986e-43	2.42304e-39	-28.3585
chr16	46394160	46394160	4.74952e-37	3.88679e-33	-28.2594
chr16	46394186	46394186	6.04274e-49	6.80847e-45	-31.3494
chr16	46394209	46394209	5.21782e-39	4.69868e-35	-29.2074
chr16	46394225	46394225	2.29987e-32	1.64037e-28	-27.9691
chr16	46394258	46394258	1.69458e-35	1.31305e-31	-29.5686
chr16	46394281	46394281	9.98102e-39	8.91909e-35	-32.1664
chr16	46394306	46394306	1.16081e-26	6.49249e-23	-30.1148
chr16	46394319	46394319	1.6511e-15	4.51981e-12	-25.1373
chr16	46394417	46394417	1.02877e-16	3.11612e-13	-23.7774
chr16	46394439	46394439	1.27081e-15	3.50759e-12	-22.3255
chr16	46394443	46394443	2.24026e-15	6.08262e-12	-21.1031
chr16	46394489	46394489	2.57011e-22	1.131e-18	-25.5289
chr16	46394499	46394499	4.34182e-22	1.86491e-18	-25.5574
chr16	46394515	46394515	7.36795e-13	1.58235e-09	-20.4916
chr16	46394548	46394548	5.57351e-17	1.71042e-13	-23.9661
chr16	46394561	46394561	2.04722e-17	6.5051e-14	-25.6402
chr16	46394571	46394571	1.29551e-12	2.71965e-09	-22.4558
chr16	46394597	46394597	2.80052e-22	1.22776e-18	-30.77
chr16	46394610	46394610	1.31752e-12	2.75594e-09	-25.036
chr16	46394620	46394620	1.23184e-13	2.82224e-10	-26.7785
chr16	46394643	46394643	9.48441e-12	1.848e-08	-25.9146
chr16	46394692	46394692	5.15847e-08	7.29538e-05	-25.9166
chr16	46394731	46394731	2.13946e-08	3.12846e-05	-26.4729
chr16	46394741	46394741	5.30583e-11	9.721e-08	-29.8078
chr16	46394757	46394757	3.56546e-11	6.64197e-08	-30.0174
chr16	46394767	46394767	4.09543e-10	6.89164e-07	-28.0936
chr16	46394793	46394793	7.25812e-10	1.19381e-06	-26.0481
chr16	46394809	46394809	2.48575e-11	4.69057e-08	-25.7755
chr16	46394819	46394819	1.17867e-13	2.70574e-10	-27.3452
chr16	46394832	46394832	4.74839e-18	1.56866e-14	-30.4112
chr16	46394845	46394845	4.82778e-18	1.58813e-14	-30.092
chr16	46394868	46394868	5.45715e-14	1.30541e-10	-25.4461
chr16	46394907	46394907	1.44763e-11	2.78116e-08	-22.021
chr16	46394943	46394943	1.9949e-22	8.89622e-19	-27.6972
chr16	46395005	46395005	2.44918e-21	1.00604e-17	-27.0631
chr16	46395015	46395015	7.80026e-14	1.82108e-10	-22.4461
chr16	46395031	46395031	3.68532e-16	1.05723e-12	-25.7591
chr16	46395041	46395041	2.56424e-14	6.33537e-11	-24.7531
chr16	46395096	46395096	2.10811e-16	6.17685e-13	-28.0026
chr16	46395102	46395102	2.11768e-19	7.56368e-16	-29.5806
chr16	46395106	46395106	5.90687e-16	1.68008e-12	-26.3302
chr16	46395139	46395139	6.96089e-36	5.44797e-32	-31.2424
chr16	46395142	46395142	5.67964e-28	3.41409e-24	-27.4489
chr16	46395155	46395155	3.66913e-33	2.65762e-29	-28.4512
chr16	46395165	46395165	1.06152e-46	1.16234e-42	-31.8661
chr16	46395178	46395178	6.74973e-42	6.55935e-38	-28.1283
chr16	46395188	46395188	2.65069e-49	3.00108e-45	-29.8117
chr16	46395214	46395214	7.57316e-52	9.15179e-48	-28.8759
chr16	46395227	46395227	5.61794e-37	4.54957e-33	-24.0921
chr16	46395260	46395260	2.60746e-55	3.34143e-51	-27.154
chr16	46395276	46395276	5.13425e-42	5.03137e-38	-24.5817
chr16	46395325	46395325	5.23319e-37	4.26763e-33	-23.5351
chr16	46395335	46395335	6.87867e-68	1.084e-63	-30.0243
chr16	46395348	46395348	3.26098e-36	2.59578e-32	-23.227
chr16	46395407	46395407	1.17972e-23	5.67313e-20	-21.2442
chr16	46395423	46395423	3.75316e-26	2.0743e-22	-23.2699
chr16	46395482	46395482	3.43252e-15	9.09737e-12	-23.992
chr16	46395523	46395523	4.45494e-05	0.0380319	-21.6424
chr16	46395774	46395774	2.90187e-07	0.000375378	-32.434
chr16	46395797	46395797	5.48412e-09	8.42045e-06	-34.4765
chr16	46395846	46395846	7.67198e-15	1.96847e-11	-34.2139
chr16	46395852	46395852	4.21304e-09	6.53331e-06	-26.1868
chr16	46395872	46395872	1.52197e-06	0.00179097	-21.3492
chr16	46395905	46395905	9.08242e-12	1.77412e-08	-29.3774
chr16	46395921	46395921	1.73224e-13	3.91864e-10	-30.6309
chr16	46395931	46395931	1.68726e-15	4.61338e-12	-31.9075
chr16	46395944	46395944	2.23139e-07	0.000291884	-22.2078
chr16	46396016	46396016	1.05608e-05	0.010889	-25.6039
chr16	46396026	46396026	6.05937e-08	8.46754e-05	-31.3477
chr16	46396101	46396101	2.54183e-05	0.0238277	-33.4416
chr16	46396411	46396411	1.22111e-08	1.82447e-05	-28.448
chr16	46396421	46396421	2.23018e-09	3.5145e-06	-28.0131
chr16	46396434	46396434	4.29882e-08	6.12099e-05	-26.2254
chr16	46396460	46396460	6.96082e-08	9.65781e-05	-22.5672
chr16	46396509	46396509	3.13936e-11	5.87638e-08	-28.8586
chr16	46396591	46396591	9.59388e-13	2.03602e-09	-32.7304
chr16	46396614	46396614	3.64255e-13	8.03743e-10	-33.1267
chr16	46396630	46396630	6.64793e-10	1.09965e-06	-27.561
chr16	46396640	46396640	3.93647e-12	7.8605e-09	-28.3051
chr16	46396653	46396653	2.01983e-12	4.16535e-09	-26.6128
chr16	46396676	46396676	3.00173e-14	7.36168e-11	-25.4008
chr16	46396794	46396794	1.96351e-15	5.33743e-12	-22.9104
chr16	46396817	46396817	8.53914e-20	3.13636e-16	-26.5496
chr16	46396840	46396840	1.73393e-12	3.59472e-09	-27.6047
chr16	46398319	46398319	2.18183e-07	0.000286043	-34.4589
chr16	46398379	46398379	1.59902e-06	0.00187596	-28.0086
chr16	46398415	46398415	5.14886e-09	7.93704e-06	-29.7761
chr16	46398428	46398428	5.20456e-09	8.01759e-06	-29.7781
chr16	46398434	46398434	9.11228e-12	1.77846e-08	-35.6175
chr16	46398477	46398477	1.21061e-07	0.000163397	-33.7619
chr16	46398660	46398660	4.26497e-17	1.32453e-13	-21.4894
chr16	46398673	46398673	2.45007e-21	1.00604e-17	-23.9879
chr16	46398756	46398756	7.34826e-26	3.99497e-22	-25.9792
chr16	46398766	46398766	4.02894e-15	1.06539e-11	-21.1813
chr16	46399141	46399141	1.15177e-05	0.011751	-31
chr16	46399155	46399155	2.05511e-06	0.00238229	-31.2792
chr16	46399181	46399181	2.48872e-06	0.00285231	-27.3487
chr16	46399194	46399194	1.88996e-07	0.000250027	-29.0255
chr16	46399217	46399217	2.06884e-06	0.00239463	-24.6396
chr16	46399240	46399240	3.56816e-05	0.0317272	-20.8645
chr16	46399250	46399250	8.62414e-06	0.00905227	-23.7975
chr16	46399266	46399266	1.6132e-06	0.00189069	-25.3525
chr16	46399521	46399521	2.61223e-21	1.06697e-17	-22.1309
chr16	46399606	46399606	1.76488e-44	1.82944e-40	-24.4826
chr16	46399631	46399631	1.11415e-23	5.38001e-20	-20.0748
chr16	46399634	46399634	1.9196e-35	1.48249e-31	-24.4443
chr16	46399654	46399654	1.73723e-38	1.54059e-34	-25.9171
chr16	46399693	46399693	1.27522e-22	5.76399e-19	-23.8352
chr16	46399755	46399755	4.02196e-07	0.000510243	-26.7621
chr16	46399778	46399778	4.14947e-06	0.00457581	-25.6136
chr16	46399794	46399794	1.09202e-09	1.76992e-06	-39.9905
chr16	46399853	46399853	1.98611e-06	0.00230803	-29.5101
chr16	46399866	46399866	1.25442e-05	0.0126818	-25.0086
chr16	46399974	46399974	1.17959e-06	0.00141303	-28.6473
chr16	46400000	46400000	2.49645e-07	0.000325097	-24.8673
chr16	46400018	46400018	2.68787e-12	5.43237e-09	-24.0527
chr16	46400034	46400034	2.61984e-15	7.03948e-12	-22.6995
chr16	46400067	46400067	1.08293e-20	4.2449e-17	-24.4265
chr16	46400090	46400090	4.07223e-29	2.595e-25	-27.4026
chr16	46400115	46400115	6.41893e-24	3.15843e-20	-25.4598
chr16	46400128	46400128	1.13444e-15	3.14609e-12	-21.7941
chr16	46400405	46400405	6.04417e-12	1.19263e-08	-32.3232
chr16	46400418	46400418	9.27254e-19	3.19918e-15	-38.8081
chr16	46400428	46400428	6.84767e-13	1.47742e-09	-31.0139
chr16	46400451	46400451	1.22889e-08	1.83493e-05	-25.731
chr16	46400500	46400500	1.23149e-16	3.69178e-13	-33.2906
chr16	46400539	46400539	1.7093e-05	0.0167435	-26.381
chr16	46400549	46400549	5.01092e-12	9.95486e-09	-38.0333
chr16	46400947	46400947	1.83801e-05	0.0179053	-22.7227
chr16	46400963	46400963	2.13365e-07	0.000279884	-27.2949
chr16	46400973	46400973	2.07666e-09	3.28367e-06	-30.6414
chr16	46400986	46400986	1.70345e-08	2.51773e-05	-30.0638
chr16	46400996	46400996	6.18031e-08	8.63137e-05	-32.2917
chr16	46401035	46401035	3.28945e-05	0.0297135	-34.7572
chr16	46401143	46401143	6.08943e-09	9.30088e-06	-26.7342
chr16	46401316	46401316	8.97971e-21	3.52583e-17	-23.5921
chr16	46401331	46401331	2.20695e-22	9.82308e-19	-24.5754
chr16	46401383	46401383	1.38827e-16	4.14746e-13	-24.4465
chr16	46401393	46401393	2.23763e-14	5.5757e-11	-23.3503
chr16	46401489	46401489	9.99251e-08	0.000136131	-24.4492
chr16	46401654	46401654	6.22715e-10	1.03371e-06	-23.4432
chr16	46401660	46401660	5.59647e-08	7.85833e-05	-21.3943
chr16	46401713	46401713	6.628e-11	1.20394e-07	-23.0874
chr16	46401729	46401729	4.34048e-15	1.14388e-11	-26.6284
chr16	46401739	46401739	4.49909e-18	1.49052e-14	-27.2847
chr16	46401752	46401752	4.87718e-19	1.70541e-15	-30.2296
chr16	46401824	46401824	1.80536e-12	3.73617e-09	-22.0996
chr16	46401834	46401834	3.18532e-15	8.47108e-12	-22.8026
chr16	46401899	46401899	1.21907e-18	4.16897e-15	-29.0759
chr16	46401909	46401909	4.41966e-22	1.89485e-18	-31.0874
chr16	46401958	46401958	4.27871e-17	1.32703e-13	-26.6664
chr16	46402118	46402118	3.82868e-26	2.11103e-22	-30.9279
chr16	46402128	46402128	4.6661e-26	2.56065e-22	-31.1641
chr16	46402144	46402144	1.94149e-23	9.20354e-20	-35.4227
chr16	46402229	46402229	3.59875e-05	0.0319749	-22.254
chr16	46402422	46402422	1.15756e-05	0.011805	-24.5941
chr16	46402438	46402438	7.79255e-07	0.000958577	-23.6047
chr16	46402448	46402448	5.09589e-12	1.0115e-08	-29.5526
chr16	46402461	46402461	6.62846e-08	9.22411e-05	-21.7326
chr16	46402484	46402484	4.24081e-09	6.57202e-06	-20.6232
chr16	46402602	46402602	1.86405e-09	2.9535e-06	-21.3355
chr16	46402759	46402759	2.19244e-12	4.48942e-09	-22.653
chr16	46402795	46402795	1.70071e-14	4.28357e-11	-23.7482
chr16	46402821	46402821	1.748e-14	4.39318e-11	-25.3875
chr16	46402831	46402831	2.31091e-15	6.25989e-12	-27.707
chr16	46402844	46402844	1.71242e-09	2.72434e-06	-23.3359
chr16	46402890	46402890	5.21983e-07	0.000654178	-24.1141
chr16	46402900	46402900	4.65809e-09	7.21389e-06	-26.2176
chr16	46402910	46402910	2.01575e-07	0.000265763	-22.4686
chr16	46402936	46402936	3.87802e-11	7.20696e-08	-24.2172
chr16	46402998	46402998	2.67709e-12	5.41527e-09	-22.652
chr16	46403109	46403109	8.95336e-08	0.000122475	-25.6712
chr16	46403357	46403357	1.42915e-05	0.0141899	-38.1818
chr16	46403370	46403370	2.07131e-07	0.000272626	-30.594
chr16	46403380	46403380	2.07659e-08	3.03842e-05	-27.7983
chr16	46403406	46403406	3.29492e-09	5.16102e-06	-22.9236
chr16	46403419	46403419	5.27347e-08	7.43613e-05	-20.4279
chr16	46403514	46403514	1.21438e-15	3.35979e-12	-24.2905
chr16	46403563	46403563	2.67506e-20	1.01448e-16	-21.2066
chr16	46403573	46403573	2.24314e-49	2.56456e-45	-30.1782
chr16	46403596	46403596	2.43168e-44	2.49843e-40	-27.1327
chr16	46403612	46403612	1.4998e-57	2.04561e-53	-27.1616
chr16	46403622	46403622	3.24427e-58	4.4773e-54	-26.0098
chr16	46403645	46403645	4.04272e-52	4.93659e-48	-23.07
chr16	46403694	46403694	1.35797e-87	2.70702e-83	-26.1409
chr16	46403710	46403710	1.68256e-96	3.77331e-92	-27.729
chr16	46403720	46403720	1.36175e-90	2.91377e-86	-27.2877
chr16	46403743	46403743	4.80209e-60	6.78786e-56	-24.7421
chr16	46403759	46403759	6.14929e-55	7.83718e-51	-25.1137
chr16	46403769	46403769	4.3794e-72	7.34829e-68	-28.7209
chr16	46403782	46403782	4.70931e-35	3.57771e-31	-23.0609
chr16	46403860	46403860	7.86368e-13	1.68262e-09	-25.6784
chr16	46403885	46403885	1.19035e-07	0.000160849	-23.7448
chr16	46403911	46403911	1.1433e-07	0.000154761	-29.1512
chr16	46403924	46403924	3.16223e-05	0.0287985	-23.8379
chr16	46403934	46403934	4.28935e-05	0.0368882	-25.4895
chr16	46404009	46404009	9.07612e-06	0.00949678	-31.4286
chr16	46404076	46404076	3.71332e-07	0.000473516	-29.7791
chr16	46404107	46404107	3.8492e-14	9.33216e-11	-40.4917
chr16	46404123	46404123	2.5138e-15	6.77016e-12	-39.2968
chr16	46404133	46404133	1.00318e-17	3.25868e-14	-43.3668
chr16	46404156	46404156	6.43742e-13	1.39536e-09	-39.9828
chr16	46404159	46404159	1.07497e-10	1.91679e-07	-36.106
chr16	46404171	46404171	8.38057e-08	0.000115045	-32.9778
chr16	46404259	46404259	3.92274e-05	0.0343949	-27.4698
chr16	46404485	46404485	6.90341e-14	1.628e-10	-24.8666
chr16	46404521	46404521	2.31011e-24	1.16874e-20	-25.5789
chr16	46404534	46404534	1.51742e-33	1.10596e-29	-27.1757
chr16	46404540	46404540	4.65753e-36	3.66986e-32	-27.9867
chr16	46404544	46404544	7.23032e-35	5.4223e-31	-27.2361
chr16	46404642	46404642	6.58288e-42	6.42398e-38	-26.8642
chr16	46404658	46404658	4.40778e-37	3.63261e-33	-25.4876
chr16	46404668	46404668	8.45697e-38	7.25157e-34	-27.2
chr16	46404691	46404691	1.15268e-23	5.55455e-20	-23.6277
chr16	46404717	46404717	1.37051e-20	5.33631e-17	-25.9957
chr16	46404730	46404730	2.52983e-10	4.37062e-07	-20.0618
chr16	46404766	46404766	2.45278e-12	4.98315e-09	-27.4356
chr16	46404779	46404779	1.27901e-10	2.26504e-07	-27.3385
chr16	46404862	46404862	1.16946e-13	2.68724e-10	-20.8333
chr16	46404950	46404950	2.34774e-40	2.19906e-36	-23.551
chr16	46404963	46404963	2.80406e-50	3.26997e-46	-25.0214
chr16	46404996	46404996	2.05348e-55	2.64605e-51	-25.9435
chr16	46405012	46405012	4.71192e-65	7.0901e-61	-29.127
chr16	46405038	46405038	3.36306e-38	2.93771e-34	-23.773
chr16	46405083	46405083	1.94119e-36	1.55582e-32	-24.3131
chr16	46405097	46405097	5.45602e-29	3.43922e-25	-22.8757
chr16	46405110	46405110	5.43492e-25	2.84852e-21	-22.8273
chr16	46405120	46405120	1.71542e-32	1.23104e-28	-24.9112
chr16	46405136	46405136	4.63297e-37	3.80476e-33	-25.8126
chr16	46405146	46405146	5.44963e-41	5.16676e-37	-26.6472
chr16	46405169	46405169	1.08422e-31	7.57107e-28	-25.8198
chr16	46405247	46405247	7.1755e-14	1.68196e-10	-21.9573
chr16	46405287	46405287	1.49043e-10	2.62747e-07	-22.9771
chr16	46405300	46405300	2.17556e-08	3.17527e-05	-20.9178
chr16	46405323	46405323	4.93988e-11	9.10057e-08	-25.9254
chr16	46405333	46405333	3.43114e-16	9.87959e-13	-30.8871
chr16	46405346	46405346	3.51746e-16	1.01157e-12	-30.8464
chr16	46405356	46405356	1.83605e-18	6.24234e-15	-32.3182
chr16	46405372	46405372	8.75064e-21	3.44168e-17	-35.2781
chr16	46405382	46405382	1.86195e-22	8.31926e-19	-36.945
chr16	46405395	46405395	1.80088e-14	4.52121e-11	-30.0081
chr16	46405451	46405451	2.26471e-12	4.62522e-09	-30.8686
chr16	46405463	46405463	3.00083e-10	5.13866e-07	-27.1576
chr16	46405467	46405467	2.01489e-07	0.000265763	-22.7537
chr16	46405712	46405712	1.18379e-09	1.91335e-06	-24.7758
chr16	46405740	46405740	3.30324e-09	5.16712e-06	-25.1651
chr16	46405760	46405760	6.21889e-09	9.49236e-06	-23.2432
chr16	46405799	46405799	7.07412e-14	1.66489e-10	-26.739
chr16	46405861	46405861	2.91978e-10	5.01461e-07	-21.4514
chr16	46405884	46405884	7.06035e-12	1.3861e-08	-22.7421
chr16	46405900	46405900	1.50695e-12	3.13251e-09	-23.7378
chr16	46406047	46406047	7.71819e-07	0.000949932	-21.8488
chr16	46406057	46406057	1.31463e-08	1.95668e-05	-22.7985
chr16	46406080	46406080	7.08574e-15	1.82811e-11	-28.4362
chr16	46406106	46406106	3.22365e-15	8.56326e-12	-23.8177
chr16	46406129	46406129	2.11892e-18	7.17267e-15	-25.2019
chr16	46406145	46406145	1.46086e-21	6.05184e-18	-27.1545
chr16	46406178	46406178	4.15507e-29	2.64057e-25	-28.7913
chr16	46406201	46406201	9.3909e-24	4.57254e-20	-24.9517
chr16	46406226	46406226	6.18211e-22	2.6168e-18	-22.7855
chr16	46406239	46406239	8.01193e-24	3.90927e-20	-24.4327
chr16	46406337	46406337	3.06816e-15	8.18754e-12	-22.2228
chr16	46406363	46406363	8.05105e-13	1.71798e-09	-25.3349
chr16	46406409	46406409	8.02132e-08	0.000110308	-23.8731
chr16	46406419	46406419	3.16053e-08	4.55301e-05	-24.433
chr16	46406435	46406435	9.26112e-08	0.000126388	-22.2378
chr16	46406458	46406458	1.09424e-10	1.94817e-07	-24.6672
chr16	46406468	46406468	3.24168e-22	1.41584e-18	-33.6105
chr16	46406481	46406481	1.34945e-21	5.61024e-18	-32.8598
chr16	46406491	46406491	1.09462e-15	3.03927e-12	-28.0075
chr16	46406517	46406517	8.93407e-16	2.51048e-12	-26.743
chr16	46406530	46406530	4.59058e-15	1.2057e-11	-26.3675
chr16	46406540	46406540	1.62472e-17	5.21231e-14	-28.5306
chr16	46406563	46406563	3.58879e-14	8.74626e-11	-27.031
chr16	46406612	46406612	5.99492e-21	2.37386e-17	-35.1528
chr16	46406651	46406651	3.07881e-17	9.6645e-14	-28.0102
chr16	46406661	46406661	4.53874e-21	1.80953e-17	-29.8679
chr16	46406677	46406677	3.75752e-18	1.25196e-14	-27.0244
chr16	46406687	46406687	2.36539e-23	1.11003e-19	-30.219
chr16	46406713	46406713	3.58879e-12	7.19705e-09	-21.2743
chr16	46406729	46406729	3.87591e-17	1.20853e-13	-24.3338
chr16	46406739	46406739	2.60564e-23	1.21787e-19	-26.6689
chr16	46406752	46406752	2.80905e-22	1.22919e-18	-24.6967
chr16	46406765	46406765	5.88722e-25	3.07177e-21	-25.257
chr16	46406788	46406788	1.54993e-20	5.97507e-17	-22.6354
chr16	46406863	46406863	2.21814e-50	2.59969e-46	-28.8378
chr16	46406899	46406899	1.91752e-27	1.11806e-23	-22.2709
chr16	46406925	46406925	9.95865e-51	1.17306e-46	-28.1617
chr16	46406935	46406935	1.41959e-40	1.33505e-36	-26.1455
chr16	46406951	46406951	2.21853e-37	1.88843e-33	-25.7664
chr16	46406961	46406961	3.70761e-42	3.66411e-38	-28.3583
chr16	46406983	46406983	3.69375e-24	1.84475e-20	-24.6856
chr16	46407022	46407022	5.20907e-14	1.24991e-10	-21.1371
chr16	46407026	46407026	1.72195e-12	3.57305e-09	-20.3924
chr16	46407059	46407059	3.79562e-10	6.41489e-07	-22.1778
chr16	46407327	46407327	1.36339e-05	0.0135717	-25.7343
chr16	46407343	46407343	1.07575e-16	3.2542e-13	-30.9622
chr16	46407402	46407402	3.77384e-28	2.29213e-24	-27.7854
chr16	46407428	46407428	1.12274e-19	4.08516e-16	-22.6692
chr16	46407443	46407443	6.88693e-22	2.89936e-18	-23.5603
chr16	46407495	46407495	3.12351e-25	1.65945e-21	-27.3682
chr16	46407505	46407505	2.08835e-19	7.47038e-16	-26.215
chr16	46407668	46407668	4.3807e-11	8.09599e-08	-20.7738
chr16	46407694	46407694	8.732e-12	1.7071e-08	-20.0347
chr16	46407717	46407717	1.07269e-14	2.73725e-11	-22.7249
chr16	46407766	46407766	8.45783e-20	3.1114e-16	-27.5424
chr16	46407825	46407825	4.44986e-11	8.21081e-08	-28.4383
chr16	46407841	46407841	5.22901e-11	9.58779e-08	-32.4965
chr16	46407851	46407851	7.66242e-12	1.50304e-08	-36.73
chr16	46407864	46407864	1.60617e-06	0.0018834	-31.0029
chr16	46408011	46408011	2.18899e-14	5.47202e-11	-28.3509
chr16	46408021	46408021	1.85367e-11	3.53213e-08	-23.7591
chr16	46408070	46408070	2.81997e-08	4.08005e-05	-23.8663
chr16	46408308	46408308	2.95319e-10	5.06452e-07	-27.7565
chr16	46408318	46408318	7.33788e-14	1.71829e-10	-31.2925
chr16	46408331	46408331	2.15448e-12	4.41945e-09	-26.6713
chr16	46408357	46408357	2.69436e-15	7.2314e-12	-29.5017
chr16	46408406	46408406	1.96501e-20	7.55028e-17	-29.8492
chr16	46408416	46408416	3.5429e-19	1.24632e-15	-28.1916
chr16	46408488	46408488	8.03573e-12	1.57494e-08	-22.3813
chr16	46408511	46408511	3.05479e-15	8.16119e-12	-28.174
chr16	46408527	46408527	2.26042e-17	7.15332e-14	-32.212
chr16	46408537	46408537	3.73446e-14	9.07284e-11	-28.8194
chr16	46408550	46408550	1.27617e-12	2.68363e-09	-29.2424
chr16	46408573	46408573	4.88082e-08	6.92011e-05	-22.8303
chr16	46408668	46408668	3.10381e-09	4.86494e-06	-21.1886
chr16	46408678	46408678	4.20172e-13	9.20159e-10	-24.9096
chr16	46408691	46408691	8.49711e-13	1.80985e-09	-25.0775
chr16	46408714	46408714	1.4962e-09	2.39835e-06	-21.7991
chr16	46409019	46409019	1.78043e-07	0.00023567	-28.0569
chr16	46409068	46409068	5.00968e-08	7.09418e-05	-27.9107
chr16	46409081	46409081	9.94374e-06	0.0102892	-22.2391
chr16	46409649	46409649	2.09565e-07	0.000275675	-32.0656
chr16	46409757	46409757	2.23608e-06	0.00258052	-31.2618
chr16	46410704	46410704	2.9317e-07	0.000378606	-30.1465
chr16	46410727	46410727	2.01804e-05	0.0194114	-24.5906
chr16	46411198	46411198	5.0129e-05	0.0420411	-44.367
chr16	46411501	46411501	3.65258e-05	0.032416	-20.4864
chr16	46411823	46411823	1.32143e-06	0.00157324	-39.103
chr16	46411875	46411875	2.92369e-05	0.0269843	-37.0879
chr16	46412028	46412028	5.9742e-05	0.048364	-31.8531
chr16	46412061	46412061	1.78936e-05	0.017469	-27.6149
chr16	46412087	46412087	6.90174e-06	0.00735022	-25.2976
chr16	46412099	46412099	2.85369e-05	0.0263905	-25.2137
chr16	46412148	46412148	5.07064e-05	0.0424034	-23.6757
chr16	46412158	46412158	3.43817e-06	0.00385708	-26.7607
chr16	46412850	46412850	1.68763e-05	0.016559	-26.5064
chr16	46412854	46412854	3.49661e-07	0.000447104	-30.4851
chr16	46412880	46412880	6.91356e-11	1.25385e-07	-36.6172
chr16	46412893	46412893	1.46834e-07	0.000196479	-30.3014
chr16	46412916	46412916	5.32951e-05	0.0437986	-28.2549
chr16	46412926	46412926	4.70502e-05	0.0398169	-31.8877
chr16	46412939	46412939	5.73119e-07	0.000715573	-42.5325
chr16	46413217	46413217	1.15175e-05	0.011751	-25.1236
chr16	46413302	46413302	7.95497e-18	2.59852e-14	-26.6385
chr16	46413327	46413327	2.7628e-15	7.40657e-12	-23.2505
chr16	46413340	46413340	1.3478e-15	3.71132e-12	-23.266
chr16	46413350	46413350	3.39735e-25	1.80083e-21	-29.1244
chr16	46413389	46413389	3.29897e-20	1.24704e-16	-29.6997
chr16	46413399	46413399	2.63665e-10	4.54508e-07	-26.0685
chr16	46413415	46413415	4.22971e-10	7.09711e-07	-25.3355
chr16	46413451	46413451	4.01523e-11	7.43463e-08	-30.829
chr16	46413464	46413464	4.50183e-07	0.000569396	-26.2041
chr16	46413490	46413490	3.4208e-05	0.0304983	-30.0344
chr16	46414215	46414215	2.53763e-07	0.000329908	-21.2628
chr16	46414316	46414316	7.61783e-06	0.00808332	-20.624
chr16	46414332	46414332	3.7314e-06	0.00416002	-22.3077
chr16	46416741	46416741	4.60921e-05	0.0392054	-21.1727
chr16	46416767	46416767	4.18699e-06	0.00461282	-23.0903
chr16	46416780	46416780	6.33983e-07	0.00078735	-24.4406
chr16	46416969	46416969	1.60519e-05	0.0157966	-24.1388
chr16	46416981	46416981	2.90262e-05	0.0268111	-24.7178
chr16	46417007	46417007	1.84178e-08	2.70845e-05	-26.2369
chr16	46417017	46417017	8.96535e-13	1.9061e-09	-31.5245
chr16	46417030	46417030	3.04499e-13	6.75724e-10	-30.5733
chr16	46417056	46417056	5.82512e-14	1.38774e-10	-27.2581
chr16	46417066	46417066	3.9548e-14	9.55836e-11	-28.5604
chr16	46417070	46417070	5.86141e-22	2.48557e-18	-32.3704
chr16	46417079	46417079	2.39845e-22	1.06235e-18	-34.0873
chr16	46417125	46417125	1.75554e-12	3.6363e-09	-27.1774
chr16	46417141	46417141	2.98603e-11	5.59834e-08	-25.5007
chr16	46417171	46417171	2.1645e-08	3.1611e-05	-26.9498
chr16	46417242	46417242	1.1401e-06	0.00136783	-35.2333
chr16	46417366	46417366	2.56185e-11	4.81857e-08	-33.269
chr16	46417392	46417392	5.32211e-07	0.00066628	-27.5166
chr16	46417490	46417490	4.8994e-05	0.041312	-38.5584
chr16	46417633	46417633	1.55024e-06	0.00182056	-29.1209
chr16	46418300	46418300	1.51288e-06	0.00178118	-38.0952
chr16	46418375	46418375	2.11968e-07	0.000278522	-28.1661
chr16	46418379	46418379	9.5297e-09	1.43395e-05	-31.7056
chr16	46418388	46418388	2.49265e-06	0.00285541	-26.8682
chr16	46418398	46418398	5.39239e-06	0.00585781	-27.5641
chr16	46419803	46419803	2.11107e-07	0.000277546	-26.9145
chr16	46419826	46419826	1.18508e-08	1.77178e-05	-28.7347
chr16	46419829	46419829	3.72882e-09	5.80946e-06	-29.8256
chr16	46419852	46419852	1.48868e-13	3.38738e-10	-37.4229
chr16	46419862	46419862	8.45097e-09	1.27492e-05	-31.6667
chr16	46419872	46419872	1.12068e-07	0.000151787	-30.2833
chr16	46419888	46419888	5.8762e-05	0.04767	-23.6
chr16	46419901	46419901	4.6619e-05	0.0396101	-24.6461
chr16	46419911	46419911	2.00115e-05	0.0193263	-27.7033
chr16	46420156	46420156	4.86228e-05	0.0410733	-45.8202
chr16	46420316	46420316	4.67274e-17	1.43967e-13	-25.8084
chr16	46420336	46420336	1.74819e-16	5.18084e-13	-23.0029
chr16	46420450	46420450	1.96719e-16	5.77846e-13	-26.836
chr16	46420466	46420466	1.69938e-17	5.43688e-14	-30.3652
chr16	46420480	46420480	6.3608e-15	1.64654e-11	-31.3134
chr16	46420492	46420492	8.31792e-06	0.00876982	-21.5538
chr16	46420502	46420502	8.12823e-12	1.59173e-08	-34.7545
chr16	46420590	46420590	8.04727e-06	0.00850418	-46.082
chr16	46420613	46420613	9.92402e-06	0.0102734	-44.7552
chr16	46420749	46420749	8.8865e-07	0.00108684	-38.4083
chr16	46420759	46420759	1.16555e-05	0.0118709	-33.2093
chr16	46420785	46420785	1.04503e-10	1.86627e-07	-40.5787
chr16	46420821	46420821	2.88799e-12	5.82168e-09	-26.1557
chr16	46420955	46420955	1.35011e-13	3.0841e-10	-23.6427
chr16	46420978	46420978	2.15729e-17	6.84553e-14	-30.6647
chr16	46420991	46420991	9.3401e-16	2.61331e-12	-32.3194
chr16	46421001	46421001	3.14644e-10	5.38012e-07	-27.5932
chr16	46421361	46421361	5.58768e-05	0.0455035	-33.6745
chr16	46421622	46421622	5.21851e-09	8.03378e-06	-36.1558
chr16	46421671	46421671	1.50141e-08	2.23184e-05	-33.2565
chr16	46421681	46421681	3.64916e-05	0.0323981	-24.227
chr16	46421746	46421746	3.32887e-16	9.62076e-13	-29.5356
chr16	46421756	46421756	9.92152e-07	0.00120146	-28.2902
chr16	46421841	46421841	2.10637e-18	7.14057e-15	-25.4297
chr16	46421851	46421851	7.24553e-15	1.86727e-11	-24.2472
chr16	46421867	46421867	7.93954e-10	1.30405e-06	-21.6093
chr16	46421926	46421926	4.0064e-05	0.0349968	-21.0012
chr16	46422558	46422558	1.06448e-12	2.25085e-09	-23.6315
chr16	46422584	46422584	4.80947e-18	1.58435e-14	-24.7082
chr16	46422594	46422594	1.89596e-16	5.58328e-13	-23.0825
chr16	46422607	46422607	5.27223e-16	1.50692e-12	-23.1604
chr16	46422617	46422617	2.86585e-13	6.3779e-10	-21.8607
chr16	46422633	46422633	1.04402e-12	2.2096e-09	-20.3294
chr16	46422670	46422670	1.12132e-13	2.57916e-10	-21.4403
chr16	46422676	46422676	8.61834e-14	2.00206e-10	-21.3094
chr16	46422731	46422731	1.33307e-10	2.35719e-07	-33.7347
chr16	46422741	46422741	1.44109e-10	2.54242e-07	-40.1611
chr16	46422757	46422757	2.39906e-06	0.00275633	-37.3772
chr16	46422767	46422767	3.27352e-06	0.00368655	-37.4456
chr16	46422829	46422829	1.53566e-05	0.0151765	-32.971
chr16	46423005	46423005	2.58734e-12	5.24738e-09	-31.6624
chr16	46423015	46423015	7.13722e-14	1.67635e-10	-31.3822
chr16	46423031	46423031	1.58871e-10	2.79229e-07	-23.5813
chr16	46423041	46423041	2.45097e-09	3.85464e-06	-21.634
chr16	46423080	46423080	1.0143e-13	2.34688e-10	-25.5175
chr16	46423129	46423129	9.16769e-10	1.49838e-06	-22.0972
chr16	46423152	46423152	5.7572e-11	1.05314e-07	-24.1941
chr16	46423162	46423162	4.31358e-11	7.97827e-08	-27.5343
chr16	46423175	46423175	2.98717e-07	0.000384398	-24.418
chr16	46423638	46423638	7.32679e-08	0.000101234	-36.8121
chr16	46423648	46423648	1.04388e-05	0.0107728	-27.5806
chr16	46423697	46423697	3.10992e-11	5.82595e-08	-22.1476
chr16	46423723	46423723	2.66554e-37	2.25248e-33	-32.7371
chr16	46423736	46423736	7.99482e-29	4.99904e-25	-29.1358
chr16	46423795	46423795	2.93916e-21	1.19484e-17	-25.3186
chr16	46423811	46423811	1.54876e-20	5.97507e-17	-25.2557
chr16	46423834	46423834	2.99116e-16	8.65548e-13	-23.4145
chr16	46424582	46424582	4.1962e-06	0.0046208	-27.9266
chr16	46424595	46424595	5.59077e-06	0.0060592	-25.004
chr16	46424609	46424609	1.76305e-06	0.00206321	-25.1775
chr16	46424670	46424670	5.26344e-09	8.09761e-06	-24.524
chr16	46424680	46424680	6.07223e-11	1.1073e-07	-26.6274
chr16	46424696	46424696	3.5321e-11	6.5851e-08	-24.5174
chr16	46424729	46424729	6.9869e-16	1.98243e-12	-22.007
chr16	46424755	46424755	6.63013e-17	2.02667e-13	-21.5572
chr16	46425071	46425071	7.50621e-08	0.000103591	-24.3994
chr16	46425545	46425545	4.75401e-06	0.00519823	-29.5865
chr16	46425889	46425889	1.05048e-05	0.0108361	-25.3212
chr16	46426234	46426234	6.05478e-05	0.0489484	-24.6838
chr16	46426250	46426250	1.3562e-07	0.000182204	-28.0363
chr16	46426290	46426290	5.96719e-13	1.29584e-09	-29.5693
chr16	46426302	46426302	5.68281e-13	1.23639e-09	-29.6822
chr16	46426328	46426328	1.21881e-12	2.5702e-09	-27.5986
chr16	46426338	46426338	1.68376e-14	4.24545e-11	-29.4416
chr16	46426351	46426351	5.9379e-15	1.54392e-11	-31.3475
chr16	46426387	46426387	4.21209e-08	6.00116e-05	-27.082
chr16	46426391	46426391	6.88472e-12	1.3539e-08	-32.2415
chr16	46426400	46426400	2.03307e-09	3.21692e-06	-29.0782
chr16	46426687	46426687	1.41126e-06	0.00166996	-27.4317
chr16	46426713	46426713	4.61419e-05	0.0392334	-24.5421
chr16	46426788	46426788	1.47061e-07	0.00019667	-36.9161
chr16	46426954	46426954	1.61626e-07	0.000215161	-31.674
chr16	46426970	46426970	1.03725e-05	0.0107091	-26.2868
chr16	46426980	46426980	9.54385e-10	1.55877e-06	-32.6416
chr16	46427006	46427006	2.8193e-08	4.08005e-05	-30.4034
chr16	46427032	46427032	9.64232e-09	1.44996e-05	-29.4286
chr16	46427055	46427055	4.93535e-07	0.000621867	-26.98
chr16	46427209	46427209	3.77464e-05	0.0332589	-25.9126
chr16	46427333	46427333	3.70509e-10	6.27553e-07	-25.8438
chr16	46427445	46427445	1.20403e-09	1.94337e-06	-22.5016
chr16	46427454	46427454	3.86425e-11	7.18709e-08	-24.4355
chr16	46427464	46427464	2.94264e-07	0.000379598	-20.5902
chr16	46427506	46427506	1.07946e-07	0.00014663	-22.6196
chr16	46427578	46427578	4.68357e-07	0.00059142	-20.6697
chr16	46427702	46427702	2.05099e-06	0.00237869	-20.099
chr16	46427831	46427831	8.46383e-06	0.00891208	-21.656
chr16	46427978	46427978	2.27211e-12	4.63628e-09	-37.4054
chr16	46428011	46428011	5.57475e-08	7.83255e-05	-29.9279
chr16	46428079	46428079	3.63588e-06	0.00405741	-22.1615
chr16	46428154	46428154	1.16144e-08	1.73979e-05	-21.7088
chr16	46428158	46428158	1.01033e-11	1.9653e-08	-25.1475
chr16	46428164	46428164	8.45934e-13	1.80345e-09	-26.3865
chr16	46428177	46428177	2.96319e-08	4.27666e-05	-21.8045
chr16	46429077	46429077	4.3235e-05	0.0371682	-35.6923
chr16	46429087	46429087	3.15467e-05	0.0287409	-32.5294
chr16	46429136	46429136	1.50892e-05	0.0149312	-25.6061
chr16	46429175	46429175	2.27557e-05	0.0216053	-21.1285
chr16	46429273	46429273	3.59818e-05	0.0319749	-21.1883
chr16	46429283	46429283	1.22952e-05	0.0124571	-22.1097
chr16	46429345	46429345	1.92693e-06	0.00224262	-20.5512
chr16	46429355	46429355	3.46042e-06	0.00387832	-21.3845
chr16	46429475	46429475	4.93975e-06	0.00538115	-26.8841
chr16	46429664	46429664	3.72559e-05	0.0328516	-24.0909
chr16	46429690	46429690	2.84362e-06	0.00323049	-24.7033
chr16	46429706	46429706	1.83727e-08	2.70352e-05	-27.0459
chr16	46429716	46429716	4.06253e-06	0.00448843	-22.4375
chr16	46431383	46431383	3.31784e-05	0.0299351	-23.6769
chr16	46431693	46431693	4.63246e-05	0.0393743	-34.7588
chr16	46431840	46431840	5.78454e-05	0.0469683	-59.3985
chr16	46432526	46432526	2.28421e-07	0.000298626	-24.9825
chr16	46432540	46432540	2.29927e-06	0.0026482	-22.9719
chr16	46432562	46432562	3.79961e-05	0.0334537	-20.0871
chr16	46432650	46432650	2.42065e-12	4.92215e-09	-22.5081
chr16	46432699	46432699	3.64223e-18	1.21702e-14	-22.186
chr16	46432725	46432725	2.34074e-21	9.66254e-18	-22.912
chr16	46432735	46432735	3.44692e-19	1.21623e-15	-21.4781
chr16	46432745	46432745	1.65513e-17	5.30258e-14	-20.7823
chr16	46432791	46432791	7.92638e-20	2.92512e-16	-23.6019
chr16	46432804	46432804	1.52328e-21	6.29923e-18	-25.9531
chr16	46432814	46432814	1.13875e-16	3.43586e-13	-25.3819
chr16	46432840	46432840	3.18656e-13	7.06468e-10	-26.7492
chr16	46433010	46433010	1.00969e-06	0.00121953	-26.2346
chr16	46433036	46433036	1.35622e-05	0.0135061	-22.6278
chr16	46433046	46433046	2.1591e-05	0.0206465	-21.7747
chr16	46433141	46433141	1.32483e-12	2.76874e-09	-29.2921
chr16	46433164	46433164	2.15071e-14	5.38211e-11	-32.8187
chr16	46433177	46433177	3.38582e-19	1.1983e-15	-38.6332
chr16	46433187	46433187	6.32181e-15	1.63827e-11	-39.2266
chr16	46433203	46433203	2.81108e-12	5.67154e-09	-38.6663
chr16	46433226	46433226	2.45945e-05	0.0231019	-26.7434
chr16	46433357	46433357	2.73555e-05	0.0254494	-30.4723
chr16	46434394	46434394	4.80616e-07	0.000606571	-24.6664
chr16	46434482	46434482	4.00281e-06	0.00443716	-24.1179
chr16	46434715	46434715	9.40954e-07	0.00114361	-42.2811
chr16	46435024	46435024	2.44755e-14	6.07281e-11	-31.2701
chr16	46435050	46435050	3.79107e-14	9.20077e-11	-26.8084
chr16	46435060	46435060	2.26267e-16	6.62138e-13	-28.0089
chr16	46435076	46435076	3.78159e-18	1.25818e-14	-29.5382
chr16	46435125	46435125	2.31069e-12	4.71088e-09	-24.5427
chr16	46435174	46435174	1.56548e-11	2.99769e-08	-26.1099
chr16	46435269	46435269	1.4691e-05	0.0145495	-25.6214
chr16	46435302	46435302	3.1398e-05	0.0286392	-24.0656
chr16	46435318	46435318	1.58367e-07	0.000210943	-28.23
chr16	46435328	46435328	2.0551e-05	0.0197167	-22.64
chr16	46435374	46435374	2.06907e-13	4.65354e-10	-28.5836
chr16	46435378	46435378	1.3969e-15	3.84198e-12	-29.5069
chr16	46435400	46435400	7.08212e-24	3.47011e-20	-29.5281
chr16	46435498	46435498	6.89773e-23	3.17311e-19	-29.6734
chr16	46435511	46435511	1.52347e-24	7.84371e-21	-29.8787
chr16	46435536	46435536	2.80163e-24	1.40522e-20	-34.9828
chr16	71133215	71133215	2.01911e-05	0.0194114	-84.6154
chr16	71151536	71151536	3.40217e-06	0.00381853	-100
chr17	21340923	21340923	4.11353e-05	0.0354678	-100
chr17	21342496	21342496	3.03102e-05	0.0278538	-83.75
chr17	21563840	21563840	8.61016e-06	0.00904167	-58.3333
chr17	21903233	21903233	3.1603e-06	0.00356939	-46.2903
chr17	21904130	21904130	3.46221e-05	0.030844	-65.1584
chr17	21904161	21904161	1.14676e-05	0.0117102	-67.3077
chr17	21904639	21904639	5.13485e-06	0.00558845	-48.0149
chr17	21904677	21904677	1.98332e-05	0.0191744	-52.2464
chr17	21904864	21904864	6.41067e-06	0.00684914	-44.2203
chr17	21904913	21904913	2.71597e-06	0.00309755	-45.8523
chr17	21904918	21904918	5.18865e-06	0.00564438	-44.1176
chr17	22244798	22244798	6.10091e-05	0.0492681	-27.8898
chr17	22244829	22244829	2.90702e-07	0.000375627	-32.9581
chr17	22244838	22244838	1.49185e-07	0.000199395	-33.3791
chr17	22244861	22244861	4.91428e-07	0.000619882	-36.8486
chr17	22244995	22244995	5.0378e-05	0.0421893	-70
chr17	22247208	22247208	2.0927e-16	6.13941e-13	-32.0601
chr17	22247217	22247217	2.68709e-13	6.00874e-10	-28.6017
chr17	22247240	22247240	1.82524e-06	0.00213385	-23.7959
chr17	22249619	22249619	7.70112e-08	0.000106218	-34.2715
chr17	22249753	22249753	3.68925e-10	6.2578e-07	-29.8221
chr17	22249757	22249757	3.85887e-08	5.51476e-05	-26.8794
chr17	22249762	22249762	2.05688e-05	0.0197257	-21.8795
chr17	22251778	22251778	1.24206e-05	0.0125678	-33.5106
chr17	22252129	22252129	3.98159e-13	8.75241e-10	-27.7799
chr17	22252133	22252133	7.37872e-15	1.8995e-11	-28.8401
chr17	22252138	22252138	1.65942e-10	2.91217e-07	-23.9059
chr17	22252836	22252836	1.39829e-10	2.46876e-07	-30.4496
chr17	22252878	22252878	3.38594e-05	0.0303438	-20.0202
chr17	22253155	22253155	2.35568e-23	1.1077e-19	-32.8689
chr17	22253164	22253164	3.01795e-20	1.14266e-16	-30.2922
chr17	22253174	22253174	1.01476e-23	4.93068e-20	-32.2508
chr17	22254157	22254157	3.2619e-13	7.20431e-10	-38.6235
chr17	22254808	22254808	7.34525e-09	1.11171e-05	-29.1763
chr17	22254860	22254860	6.59812e-07	0.000817252	-31.8435
chr17	22254868	22254868	9.06152e-07	0.00110709	-31.9497
chr17	22254873	22254873	3.51176e-06	0.0039283	-31.9861
chr17	22256037	22256037	1.05136e-06	0.00126854	-44.6374
chr17	22256041	22256041	8.99826e-08	0.000123017	-48.3636
chr17	22256046	22256046	7.37728e-07	0.000910857	-43.9394
chr17	22256144	22256144	2.00144e-08	2.93214e-05	-43.7342
chr17	22257067	22257067	2.75789e-06	0.00314228	-23.4038
chr17	22258522	22258522	7.45844e-16	2.10853e-12	-30.4198
chr17	22260629	22260629	2.58136e-14	6.37093e-11	-34.0203
chr17	22260638	22260638	4.60768e-17	1.42338e-13	-35.9839
chr17	22260775	22260775	8.20739e-16	2.31186e-12	-28.4213
chr17	22260794	22260794	2.96943e-14	7.29014e-11	-29.5627
chr17	22260798	22260798	3.66422e-21	1.47601e-17	-35.967
chr17	22260803	22260803	3.00131e-17	9.43393e-14	-33.2236
chr17	22261293	22261293	3.33983e-09	5.22086e-06	-39.4105
chr17	22261478	22261478	9.2775e-16	2.60072e-12	-38.7955
chr17	22261487	22261487	1.06292e-15	2.95831e-12	-37.5279
chr17	22261510	22261510	1.5252e-09	2.44316e-06	-28.8838
chr17	22261648	22261648	1.80544e-06	0.00211176	-27.2024
chr17	34441445	34441445	2.57998e-05	0.0241271	-100
chr17	36348950	36348950	7.59274e-07	0.000935479	-69.0821
chr17	36349658	36349658	1.01946e-05	0.0105348	-53.7594
chr18	107487	107487	1.58338e-05	0.0156281	-32.414
chr18	108156	108156	3.21014e-10	5.48502e-07	-20.4436
chr18	110009	110009	5.47861e-05	0.0447403	-29.9928
chr18	49167869	49167869	3.40217e-05	0.0303438	-90.9091
chr19	8880613	8880613	4.27372e-06	0.00469729	-72.7273
chr19	8880619	8880619	5.00655e-05	0.0420332	-73.7778
chr19	24614322	24614322	5.78568e-05	0.0469683	-34.5187
chr19	24614336	24614336	3.68013e-05	0.0325612	-32.5235
chr19	24614346	24614346	2.80307e-08	4.06064e-05	-33.2143
chr19	24614467	24614467	9.54466e-07	0.00115925	-32.7789
chr19	24620453	24620453	6.7858e-08	9.4262e-05	-72.3485
chr19	36066553	36066553	5.99407e-05	0.0484912	-69.0476
chr19	44915644	44915644	9.41524e-06	0.00982957	-47.0899
chr19	48453287	48453287	1.59509e-05	0.0157039	-52.6042
chr19	48453315	48453315	1.13474e-06	0.0013621	-59.1615
chr19	48453324	48453324	1.28453e-06	0.00153166	-61.3853
chr19	48459418	48459418	5.89876e-06	0.00636932	-42.8571
chr19	48459420	48459420	1.10161e-06	0.00132506	-45.5844
chr19	50638874	50638874	6.44839e-07	0.000800406	-83.3333
chr19	50638886	50638886	5.81952e-08	8.1617e-05	-85
chr19	50639258	50639258	4.3291e-05	0.0372027	-46.3455
chr19	55338511	55338511	3.40217e-05	0.0303438	-90.9091
chr2	87615077	87615077	2.64421e-05	0.024708	-69.8758
chr2	89073337	89073337	6.26871e-06	0.00671284	-71.3636
chr2	90371714	90371714	3.44095e-06	0.00385834	-35.5322
chr2	90371782	90371782	3.17071e-05	0.0288644	-36.8775
chr2	90371796	90371796	4.2247e-06	0.00464778	-34.8565
chr2	90371877	90371877	1.591e-05	0.0156768	-38.2655
chr2	90371897	90371897	8.23518e-07	0.00101089	-51.774
chr2	90372858	90372858	1.0096e-06	0.00121953	-32.803
chr2	90372868	90372868	7.36511e-07	0.000909837	-32.6786
chr2	90372891	90372891	2.39956e-08	3.49564e-05	-35.9943
chr2	90372907	90372907	3.90508e-05	0.0342529	-28.8218
chr2	90372917	90372917	3.39745e-05	0.0303438	-31.8182
chr2	90372992	90372992	9.27023e-07	0.00112904	-40.648
chr2	90373348	90373348	2.89267e-05	0.0267298	-44.457
chr2	91681142	91681142	9.61483e-06	0.0100111	-91.6667
chr2	91761006	91761006	1.42786e-05	0.0141832	-76.9231
chr2	91762059	91762059	2.54167e-05	0.0238277	-71.8266
chr2	91762460	91762460	3.61456e-05	0.0321031	-60.1818
chr2	91762955	91762955	6.06154e-05	0.0489861	-64.0086
chr2	91762962	91762962	1.58944e-05	0.015668	-70.8995
chr2	91763092	91763092	8.71799e-08	0.000119395	-72.7564
chr2	91763096	91763096	4.38041e-05	0.0376297	-60.3865
chr2	91763100	91763100	1.08261e-06	0.00130422	-66.0741
chr2	91763106	91763106	1.69701e-05	0.01663	-61.1111
chr2	91764208	91764208	1.27425e-05	0.01286	-58.7879
chr2	91767866	91767866	1.32097e-05	0.0132211	-61.0769
chr2	91775148	91775148	2.83411e-05	0.0262407	-62.7329
chr2	91776048	91776048	5.05946e-05	0.042325	-61.6667
chr2	91776427	91776427	3.46554e-06	0.00388218	-82.3529
chr2	91781985	91781985	1.79842e-05	0.01755	-52.2913
chr2	91783527	91783527	1.08857e-05	0.0111599	-70.2381
chr2	91784493	91784493	2.90613e-05	0.0268329	-66.9591
chr2	91788456	91788456	1.00211e-05	0.0103647	-69.7368
chr2	91788831	91788831	9.41254e-06	0.00982957	-66.9474
chr2	91793340	91793340	1.9639e-06	0.00228337	-59.375
chr2	91794656	91794656	6.20578e-05	0.0499786	-54.1026
chr2	91794998	91794998	7.3048e-06	0.00776529	-53.7634
chr2	91795432	91795432	7.02217e-08	9.73135e-05	-70
chr2	91795890	91795890	9.70633e-06	0.0100928	-54.085
chr2	91795931	91795931	1.2337e-08	1.84092e-05	-63.5417
chr2	91796961	91796961	1.05794e-05	0.0109034	-73.3333
chr2	91798580	91798580	4.4739e-06	0.00490574	-55.811
chr2	91800287	91800287	3.72214e-05	0.0328397	-72
chr2	91800371	91800371	1.45272e-05	0.0143994	-73.6842
chr2	91800760	91800760	1.02512e-06	0.00123752	-61.5385
chr2	91801212	91801212	2.25694e-05	0.0215115	-76.1905
chr2	91802936	91802936	2.01354e-06	0.00233758	-69.5652
chr2	91804763	91804763	7.67189e-06	0.00813698	-68.5185
chr2	91805390	91805390	2.52522e-05	0.0236911	-61.3757
chr2	91807056	91807056	6.85507e-07	0.000848177	-62.069
chr2	91807443	91807443	2.83932e-06	0.00322718	-75.4545
chr2	91807446	91807446	1.24101e-08	1.85065e-05	-87.5
chr2	91813918	91813918	1.358e-06	0.00161431	-66.0225
chr2	92269492	92269492	9.75314e-06	0.010137	-23.3677
chr2	92269528	92269528	1.26625e-06	0.00151295	-25.2373
chr2	92269593	92269593	1.29401e-05	0.0130032	-21.6748
chr2	92307437	92307437	1.04796e-42	1.04451e-38	-24.9812
chr2	92307446	92307446	1.4708e-28	9.07505e-25	-21.1335
chr2	92308464	92308464	1.50494e-06	0.00177272	-23.7432
chr2	92308695	92308695	2.62375e-05	0.0245267	-27.734
chr2	92310153	92310153	9.28373e-11	1.66558e-07	-25.9993
chr2	92310162	92310162	5.169e-08	7.30207e-05	-23.2504
chr2	92310648	92310648	9.98181e-07	0.00120813	-20.3573
chr2	92312938	92312938	1.14753e-19	4.16885e-16	-22.5294
chr2	92313040	92313040	4.0235e-21	1.61238e-17	-23.3034
chr2	92313378	92313378	9.57825e-10	1.56329e-06	-23.9896
chr2	92313387	92313387	9.54814e-07	0.00115925	-20.3323
chr2	92314067	92314067	5.01044e-05	0.0420356	-62.2549
chr2	92318116	92318116	6.08077e-07	0.000757193	-21.3996
chr2	92318541	92318541	1.35998e-06	0.00161501	-23.3937
chr2	92318643	92318643	2.27548e-10	3.94582e-07	-22.6029
chr2	92318652	92318652	8.28849e-12	1.62176e-08	-23.8211
chr2	92318879	92318879	2.53749e-29	1.63487e-25	-20.1627
chr2	92318990	92318990	6.63016e-33	4.78748e-29	-22.2274
chr2	92319323	92319323	3.01137e-21	1.21935e-17	-25.2422
chr2	92319332	92319332	4.43126e-17	1.37252e-13	-21.856
chr2	92320003	92320003	1.26925e-07	0.000171114	-21.489
chr2	92320350	92320350	4.01647e-11	7.43463e-08	-25.2133
chr2	92320683	92320683	1.82801e-06	0.00213601	-22.1779
chr2	92320692	92320692	9.12707e-07	0.00111393	-21.7119
chr2	92321178	92321178	5.5295e-06	0.00599838	-20.388
chr2	92321261	92321261	1.0067e-06	0.00121718	-24.9406
chr2	92322723	92322723	8.16291e-06	0.00861467	-31.3192
chr2	92323297	92323297	1.55618e-07	0.000207756	-27.5393
chr2	92324079	92324079	1.49866e-12	3.11805e-09	-20.6861
chr2	92324088	92324088	4.23382e-13	9.26321e-10	-21.105
chr2	92324421	92324421	1.38702e-18	4.72946e-15	-22.4926
chr2	92324759	92324759	7.84132e-06	0.00830535	-22.7554
chr2	92324995	92324995	1.13338e-10	2.01631e-07	-23.6463
chr2	92325097	92325097	4.51757e-31	3.08081e-27	-23.669
chr2	92325106	92325106	1.81399e-31	1.25916e-27	-22.091
chr2	92326013	92326013	4.81424e-20	1.79653e-16	-28.3048
chr2	92326115	92326115	3.94248e-12	7.86576e-09	-21.5746
chr2	102911479	102911479	5.14192e-05	0.0424515	-100
chr2	133012320	133012320	1.3554e-06	0.00161204	-53.5294
chr2	133012357	133012357	2.48169e-05	0.0232993	-50.1935
chr2	133012400	133012400	3.47162e-05	0.030916	-50
chr2	133012465	133012465	5.32731e-05	0.043796	-50
chr2	133018841	133018841	3.78224e-06	0.00420866	-22.4342
chr2	133018848	133018848	1.24145e-05	0.0125678	-25.2513
chr2	133025716	133025716	3.44041e-12	6.91733e-09	-55.0855
chr2	133025746	133025746	3.89733e-13	8.58335e-10	-49.2593
chr2	133025769	133025769	2.73694e-10	4.71447e-07	-37.9545
chr2	133025793	133025793	3.85182e-10	6.50046e-07	-38.5057
chr2	133025800	133025800	2.59711e-14	6.40303e-11	-45.9313
chr2	133025832	133025832	2.52634e-11	4.75946e-08	-40.8578
chr2	133025835	133025835	1.1573e-16	3.47833e-13	-53.9924
chr2	133025865	133025865	6.93053e-10	1.14396e-06	-48.1549
chr2	133032560	133032560	1.10087e-05	0.0112761	-40.4167
chr2	166322549	166322549	1.32307e-05	0.0132211	-100
chr2	167492280	167492280	1.32307e-05	0.0132211	-100
chr2	235206161	235206161	2.97186e-05	0.0273748	-100
chr20	35007367	35007367	3.68568e-05	0.0325612	-100
chr20	55882476	55882476	5.38677e-05	0.0440983	-100
chr21	9695933	9695933	1.46905e-12	3.05917e-09	-31.801
chr21	9695937	9695937	2.21421e-09	3.49406e-06	-27.0345
chr21	9695945	9695945	6.40773e-13	1.39021e-09	-30.5176
chr21	9696808	9696808	5.78019e-07	0.000720919	-31.3559
chr21	9698856	9698856	1.90621e-10	3.32278e-07	-31.4752
chr21	9698864	9698864	4.05302e-13	8.90102e-10	-35.2732
chr21	9698910	9698910	1.2359e-06	0.00147778	-20.0127
chr21	9698960	9698960	1.65583e-19	5.94139e-16	-26.7718
chr21	9699022	9699022	5.63846e-21	2.2365e-17	-26.5721
chr21	9699766	9699766	9.50799e-06	0.00992196	-32.3758
chr21	9825495	9825495	6.13639e-06	0.00658626	-47.7306
chr21	9825506	9825506	2.14655e-05	0.0205434	-45.9029
chr21	9825514	9825514	1.33982e-05	0.0133699	-45.4677
chr21	9825532	9825532	3.86124e-06	0.00429042	-45.4705
chr21	9825539	9825539	5.05219e-11	9.27816e-08	-59.7908
chr21	9825546	9825546	2.17918e-08	3.17856e-05	-52.3111
chr21	9825550	9825550	4.22183e-10	7.08899e-07	-57.1836
chr21	9825568	9825568	5.04708e-07	0.000634574	-45.0676
chr21	9825572	9825572	6.09008e-07	0.000757948	-46.4096
chr21	9825575	9825575	5.65096e-06	0.0061159	-43.4087
chr21	9825579	9825579	2.39888e-06	0.00275633	-41.0811
chr21	9825582	9825582	2.22567e-07	0.000291463	-44.8477
chr21	9825600	9825600	7.09839e-08	9.82531e-05	-44.9647
chr21	9825604	9825604	2.94943e-08	4.25944e-05	-48.6005
chr21	9825612	9825612	2.24302e-14	5.58315e-11	-61.1722
chr21	9825620	9825620	1.56261e-13	3.53833e-10	-57.5758
chr21	9825624	9825624	1.68604e-12	3.50166e-09	-56.0465
chr21	9825636	9825636	5.36321e-09	8.24566e-06	-45.2046
chr21	9825646	9825646	1.54529e-06	0.00181658	-36.7563
chr21	9825652	9825652	5.21067e-10	8.69928e-07	-45.9577
chr21	9825658	9825658	3.60864e-06	0.00402895	-35.1591
chr21	9825663	9825663	4.79067e-09	7.41428e-06	-43.3789
chr21	9825670	9825670	6.59832e-10	1.09222e-06	-44.3169
chr21	9825673	9825673	4.97173e-12	9.88543e-09	-46.7738
chr21	9825676	9825676	1.38316e-13	3.15343e-10	-50.2163
chr21	9825679	9825679	5.81964e-13	1.26498e-09	-47.9384
chr21	9825690	9825690	3.24808e-13	7.18059e-10	-45.0545
chr21	9825695	9825695	5.5446e-16	1.57896e-12	-47.6264
chr21	9825698	9825698	1.38882e-16	4.14746e-13	-51.0595
chr21	9825702	9825702	6.02744e-14	1.43155e-10	-44.0231
chr21	9825704	9825704	3.19391e-19	1.13209e-15	-53.1528
chr21	9825711	9825711	3.20346e-13	7.08867e-10	-41.155
chr21	9825714	9825714	7.65857e-15	1.9672e-11	-47.8571
chr21	9825716	9825716	1.40428e-15	3.85773e-12	-48.026
chr21	9825718	9825718	1.54643e-13	3.5051e-10	-44.7385
chr21	9825730	9825730	7.02139e-14	1.65415e-10	-44.6345
chr21	9825741	9825741	2.01989e-12	4.16535e-09	-44.7692
chr21	9825746	9825746	2.26942e-15	6.15464e-12	-48.5818
chr21	9825748	9825748	1.67758e-10	2.94182e-07	-39.8277
chr21	9825757	9825757	8.66835e-14	2.01167e-10	-46.2111
chr21	9825769	9825769	2.47788e-17	7.83088e-14	-53.9037
chr21	9825779	9825779	1.34102e-14	3.41077e-11	-45.0561
chr21	9825786	9825786	2.0583e-14	5.15638e-11	-47.2678
chr21	9825793	9825793	5.24938e-12	1.03932e-08	-40.6237
chr21	9825796	9825796	3.16526e-15	8.42737e-12	-47.3642
chr21	9825798	9825798	1.88517e-11	3.58922e-08	-41.178
chr21	9825802	9825802	3.6103e-14	8.78949e-11	-47.0166
chr21	9825814	9825814	5.84878e-08	8.19394e-05	-33.4933
chr21	9825820	9825820	5.94853e-09	9.10952e-06	-33.993
chr21	9825828	9825828	5.15389e-11	9.45749e-08	-35.1747
chr21	9825832	9825832	5.42455e-09	8.33448e-06	-31.4741
chr21	9825834	9825834	3.48772e-10	5.93322e-07	-33.4181
chr21	9825840	9825840	2.10592e-12	4.33128e-09	-36.7215
chr21	9825843	9825843	7.51235e-11	1.35823e-07	-35.7011
chr21	9825846	9825846	2.92942e-10	5.02746e-07	-34.7926
chr21	9825862	9825862	1.76745e-17	5.63917e-14	-43.1999
chr21	9825864	9825864	6.27146e-15	1.62884e-11	-42.5198
chr21	9825871	9825871	1.42337e-21	5.90701e-18	-48.5713
chr21	9825874	9825874	7.17218e-14	1.68196e-10	-35.9434
chr21	9825881	9825881	3.28006e-18	1.09915e-14	-40.8213
chr21	9825885	9825885	1.87105e-16	5.53087e-13	-37.751
chr21	9825889	9825889	1.14008e-12	2.40635e-09	-32.2526
chr21	9825894	9825894	2.40304e-20	9.17287e-17	-41.8571
chr21	9825901	9825901	5.68674e-20	2.11198e-16	-40.0997
chr21	9825903	9825903	1.75184e-19	6.27623e-16	-42.2023
chr21	9825905	9825905	2.6978e-18	9.06643e-15	-39.8335
chr21	9825911	9825911	8.36112e-17	2.54578e-13	-37.8033
chr21	9825914	9825914	3.6603e-18	1.22131e-14	-36.2425
chr21	9825917	9825917	2.8435e-19	1.00943e-15	-40.9966
chr21	9825920	9825920	6.43454e-12	1.26644e-08	-29.8144
chr21	9825931	9825931	1.2829e-19	4.64615e-16	-42.1944
chr21	9825933	9825933	1.83997e-16	5.44592e-13	-36.9651
chr21	9825935	9825935	1.33313e-18	4.55237e-15	-39.459
chr21	9825944	9825944	5.37367e-13	1.17131e-09	-31.4703
chr21	9825950	9825950	2.45657e-15	6.63133e-12	-33.8005
chr21	9825954	9825954	1.43753e-20	5.57865e-17	-41.4211
chr21	9825958	9825958	1.09265e-20	4.27584e-17	-42.1455
chr21	9825960	9825960	7.40266e-17	2.2569e-13	-39.5642
chr21	9825964	9825964	6.9973e-15	1.80729e-11	-34.9203
chr21	9825975	9825975	1.39668e-14	3.54846e-11	-37.7306
chr21	9825980	9825980	1.64127e-19	5.89821e-16	-44.5338
chr21	9825992	9825992	2.99332e-21	1.21415e-17	-43.5984
chr21	9825995	9825995	7.56847e-16	2.13705e-12	-37.361
chr21	9825999	9825999	3.83401e-18	1.2738e-14	-39.9642
chr21	9826008	9826008	5.18886e-21	2.06519e-17	-44.7477
chr21	9826010	9826010	1.93065e-16	5.67827e-13	-40.2252
chr21	9826019	9826019	1.7473e-23	8.31684e-20	-47.1968
chr21	9826022	9826022	9.16196e-19	3.16571e-15	-43.2624
chr21	9826027	9826027	2.7019e-16	7.83791e-13	-38.1027
chr21	9826033	9826033	7.30364e-18	2.39247e-14	-40.6053
chr21	9826037	9826037	1.17763e-16	3.53488e-13	-37.8902
chr21	9826047	9826047	1.55803e-15	4.27004e-12	-37.0126
chr21	9826057	9826057	4.02189e-16	1.15237e-12	-38.7565
chr21	9826062	9826062	1.70427e-15	4.64898e-12	-39.1569
chr21	9826070	9826070	9.94955e-22	4.16614e-18	-47.313
chr21	9826075	9826075	1.68692e-25	9.06546e-22	-51.1322
chr21	9826080	9826080	2.8302e-23	1.31754e-19	-48.5753
chr21	9826083	9826083	4.66995e-17	1.43967e-13	-41.9627
chr21	9826085	9826085	3.08888e-21	1.24857e-17	-45.9387
chr21	9826092	9826092	5.33946e-22	2.285e-18	-44.6608
chr21	9826098	9826098	1.64154e-25	8.84197e-22	-49.1379
chr21	9826103	9826103	2.2263e-22	9.8903e-19	-46.6648
chr21	9826110	9826110	2.93046e-25	1.56044e-21	-49.8256
chr21	9826119	9826119	3.49951e-22	1.51991e-18	-45.9549
chr21	9826121	9826121	1.0384e-23	5.02465e-20	-48.2562
chr21	9826132	9826132	1.86135e-24	9.49376e-21	-48.5695
chr21	9826137	9826137	1.57945e-23	7.5487e-20	-51.5428
chr21	9826141	9826141	1.29435e-19	4.68033e-16	-43.217
chr21	9826146	9826146	7.68011e-25	3.98939e-21	-49.9829
chr21	9826150	9826150	3.38601e-23	1.57002e-19	-49.5371
chr21	9826153	9826153	2.44107e-22	1.07624e-18	-47.053
chr21	9826156	9826156	3.7823e-22	1.63361e-18	-48.9133
chr21	9826159	9826159	6.47698e-20	2.40164e-16	-44.9766
chr21	9826170	9826170	2.57658e-19	9.16064e-16	-46.5741
chr21	9826179	9826179	2.63883e-20	1.00237e-16	-46.1733
chr21	9826181	9826181	1.01626e-21	4.24771e-18	-48.365
chr21	9826186	9826186	1.64241e-28	1.01072e-24	-54.3577
chr21	9826189	9826189	1.47406e-22	6.64983e-19	-48.7328
chr21	9826194	9826194	1.02333e-27	6.02708e-24	-52.3544
chr21	9826198	9826198	5.50059e-21	2.18553e-17	-43.0201
chr21	9826201	9826201	2.40044e-22	1.06235e-18	-47.7324
chr21	9826203	9826203	2.12962e-25	1.1366e-21	-49.5814
chr21	9826205	9826205	2.53869e-23	1.18896e-19	-47.5036
chr21	9826207	9826207	2.56803e-28	1.57203e-24	-53.6382
chr21	9826211	9826211	6.19106e-23	2.8593e-19	-46.7746
chr21	9826215	9826215	4.88594e-26	2.67501e-22	-49.5054
chr21	9826219	9826219	2.34783e-27	1.36215e-23	-52.7098
chr21	9826221	9826221	8.42326e-27	4.75681e-23	-50.5984
chr21	9826226	9826226	6.03868e-28	3.60206e-24	-53.8854
chr21	9826239	9826239	6.59079e-23	3.0379e-19	-48.793
chr21	9826247	9826247	5.53075e-30	3.66461e-26	-58.2393
chr21	9826251	9826251	1.881e-23	8.93496e-20	-50.5514
chr21	9826255	9826255	2.24518e-20	8.58434e-17	-49.0166
chr21	9826258	9826258	6.76028e-22	2.85119e-18	-51.7366
chr21	9826265	9826265	4.2763e-28	2.58385e-24	-59.3085
chr21	9826272	9826272	6.91291e-28	4.11302e-24	-61.6189
chr21	9826279	9826279	2.3412e-19	8.33648e-16	-47.551
chr21	9826287	9826287	9.93305e-22	4.16614e-18	-52.567
chr21	9826291	9826291	1.15408e-18	3.95254e-15	-51.6352
chr21	9826295	9826295	4.26104e-20	1.59701e-16	-53.8147
chr21	9826306	9826306	8.37156e-22	3.51803e-18	-56.3958
chr21	9826311	9826311	9.64082e-18	3.13604e-14	-51.8294
chr21	9826325	9826325	4.55457e-27	2.59089e-23	-62.3928
chr21	9826330	9826330	5.52331e-14	1.31988e-10	-43.9335
chr21	9826338	9826338	1.771e-10	3.09866e-07	-39.8961
chr21	9826344	9826344	1.56541e-10	2.75548e-07	-37.3116
chr21	9826348	9826348	5.21794e-10	8.70518e-07	-40.2951
chr21	9826350	9826350	1.84834e-12	3.81834e-09	-44.8
chr21	9826358	9826358	1.1507e-16	3.46296e-13	-48.1469
chr21	9826363	9826363	7.2416e-19	2.51709e-15	-48.8105
chr21	9826367	9826367	6.35334e-19	2.21494e-15	-51.2546
chr21	9826373	9826373	2.61941e-16	7.61754e-13	-47.2381
chr21	9826377	9826377	1.74851e-17	5.58638e-14	-46.3187
chr21	9826379	9826379	4.2659e-20	1.59701e-16	-49.6869
chr21	9826382	9826382	1.5687e-19	5.64615e-16	-47.5408
chr21	9826386	9826386	6.54937e-22	2.76724e-18	-51.0174
chr21	9826392	9826392	1.41965e-15	3.89538e-12	-41.7174
chr21	9826396	9826396	4.18995e-12	8.35236e-09	-39.7313
chr21	9826411	9826411	2.21886e-12	4.53953e-09	-35.1174
chr21	9826414	9826414	6.53292e-15	1.68922e-11	-40.9534
chr21	9826421	9826421	1.0724e-13	2.47395e-10	-38.0415
chr21	9826436	9826436	1.15906e-15	3.21054e-12	-39.865
chr21	9826440	9826440	2.50351e-15	6.75025e-12	-39.7255
chr21	9826442	9826442	1.19096e-17	3.85253e-14	-43.1512
chr21	9826446	9826446	1.0577e-19	3.85451e-16	-44.3467
chr21	9826449	9826449	3.15618e-15	8.4128e-12	-37.7123
chr21	9826452	9826452	1.26605e-19	4.59224e-16	-44.1715
chr21	9826459	9826459	1.50177e-13	3.41384e-10	-34.604
chr21	9826465	9826465	5.98476e-14	1.42287e-10	-34.2767
chr21	9826472	9826472	1.2325e-12	2.59672e-09	-31.5002
chr21	9826476	9826476	1.47969e-16	4.41318e-13	-37.7973
chr21	9826483	9826483	3.60129e-12	7.21591e-09	-31.4089
chr21	9826491	9826491	6.44394e-13	1.39547e-09	-34.6131
chr21	9826495	9826495	6.33298e-06	0.00676923	-28.7945
chr21	9826501	9826501	7.58218e-13	1.62686e-09	-32.5503
chr21	9826506	9826506	1.24521e-12	2.62114e-09	-33.0927
chr21	9826508	9826508	7.20742e-11	1.30411e-07	-30.1325
chr21	9826512	9826512	2.16907e-09	3.42747e-06	-28.185
chr21	9826517	9826517	2.05742e-11	3.90442e-08	-30.4458
chr21	9826521	9826521	8.78824e-10	1.4404e-06	-26.7786
chr21	9826525	9826525	1.38531e-07	0.000185795	-23.3595
chr21	9826528	9826528	1.2881e-10	2.27939e-07	-30.4545
chr21	9826530	9826530	1.05716e-08	1.58663e-05	-26.0382
chr21	9826540	9826540	2.59556e-08	3.76705e-05	-26.7119
chr21	9826545	9826545	1.71292e-05	0.0167719	-20.9058
chr21	9826552	9826552	2.7045e-05	0.0252108	-21.335
chr21	9826554	9826554	8.30325e-07	0.00101871	-24.2987
chr21	9826559	9826559	1.21973e-05	0.012401	-20.6848
chr21	9826566	9826566	4.06501e-10	6.84538e-07	-30.4293
chr21	9826570	9826570	2.19235e-06	0.00253256	-23.9049
chr21	9826573	9826573	1.77256e-08	2.61325e-05	-27.6052
chr21	9826577	9826577	7.35072e-08	0.000101505	-25.7931
chr21	9826581	9826581	1.84969e-06	0.00215919	-24.7442
chr21	9826584	9826584	1.64491e-08	2.43739e-05	-28.7411
chr21	9826590	9826590	2.7999e-07	0.000362732	-25.6223
chr21	9826595	9826595	1.31657e-09	2.12061e-06	-32.0614
chr21	9826597	9826597	2.2386e-11	4.23448e-08	-34.564
chr21	9826602	9826602	1.54381e-06	0.00181575	-25.3552
chr21	9826606	9826606	3.6503e-07	0.000465735	-25.791
chr21	9826611	9826611	6.10201e-06	0.00655238	-23.2786
chr21	9826614	9826614	2.98347e-07	0.000384228	-25.6321
chr21	9826625	9826625	2.05023e-06	0.00237869	-23.7558
chr21	9826631	9826631	4.2597e-06	0.00468408	-23.0994
chr21	9826635	9826635	3.75584e-06	0.00418328	-22.8758
chr21	9826637	9826637	7.27077e-08	0.00010052	-25.9526
chr21	9826641	9826641	8.47707e-06	0.008922	-22.8053
chr21	9826644	9826644	1.82177e-09	2.89043e-06	-29.2017
chr21	9826648	9826648	3.98876e-06	0.00442369	-22.7541
chr21	9826650	9826650	1.48124e-06	0.00174834	-24.6774
chr21	9826652	9826652	1.50191e-06	0.00177078	-25.0018
chr21	9826654	9826654	3.28023e-07	0.000421052	-26.1861
chr21	9826658	9826658	1.34154e-05	0.013377	-22.8593
chr21	9826660	9826660	1.65407e-07	0.000219443	-27.6435
chr21	9826662	9826662	4.54564e-05	0.0387069	-22.3249
chr21	9826668	9826668	4.02999e-06	0.00445882	-25.3954
chr21	9826671	9826671	9.40672e-07	0.00114361	-26.6513
chr21	9826681	9826681	1.47665e-06	0.0017438	-25.2482
chr21	9826685	9826685	2.39343e-07	0.00031247	-26.5314
chr21	9826688	9826688	7.8722e-08	0.000108385	-26.9795
chr21	9826692	9826692	4.49692e-08	6.39135e-05	-29.2368
chr21	9826694	9826694	1.40726e-09	2.26512e-06	-32.6405
chr21	9826699	9826699	2.71827e-09	4.26638e-06	-31.7733
chr21	9826704	9826704	4.55133e-10	7.6258e-07	-33.1408
chr21	9826708	9826708	1.21153e-07	0.000163428	-27.4799
chr21	9826716	9826716	1.98741e-10	3.45656e-07	-35.7405
chr21	9826718	9826718	4.14314e-13	9.08185e-10	-40.4311
chr21	9826722	9826722	3.97499e-11	7.36957e-08	-37.4472
chr21	9826726	9826726	5.49531e-12	1.08617e-08	-40.0636
chr21	9826728	9826728	4.21516e-10	7.0829e-07	-35.6725
chr21	9826731	9826731	2.88678e-10	4.96158e-07	-36.3554
chr21	9826739	9826739	9.81399e-09	1.47387e-05	-35.4158
chr21	9826742	9826742	9.62802e-10	1.57032e-06	-39.0826
chr21	9826744	9826744	2.95539e-10	5.06458e-07	-40.9524
chr21	9826755	9826755	1.35438e-10	2.39305e-07	-41.3022
chr21	9826757	9826757	7.99932e-07	0.000982458	-32.6299
chr21	9826772	9826772	3.805e-09	5.92024e-06	-43.3642
chr21	9826777	9826777	1.63372e-07	0.000217113	-37.6281
chr21	9826779	9826779	5.77649e-05	0.0469264	-30.4348
chr21	9826788	9826788	4.00485e-07	0.000508745	-41.7894
chr21	9826801	9826801	3.54296e-09	5.52728e-06	-44.3558
chr21	9826805	9826805	4.40426e-08	6.26348e-05	-37.7924
chr21	9826810	9826810	1.46791e-11	2.81548e-08	-46.6141
chr21	9826813	9826813	2.01123e-07	0.000265468	-33.6545
chr21	9826815	9826815	3.42093e-08	4.90391e-05	-38.2615
chr21	9826820	9826820	5.74059e-09	8.80265e-06	-41.92
chr21	9826825	9826825	2.55425e-08	3.7094e-05	-37.6068
chr21	9826834	9826834	1.529e-10	2.69344e-07	-43.9631
chr21	9826840	9826840	4.04285e-14	9.76104e-11	-50.2277
chr21	9826844	9826844	2.52479e-12	5.12498e-09	-46.0647
chr21	9826847	9826847	8.98337e-11	1.61792e-07	-44.3416
chr21	9826853	9826853	1.76997e-13	4.0001e-10	-47.1748
chr21	9826855	9826855	3.19208e-12	6.42912e-09	-44.013
chr21	9826859	9826859	6.99195e-11	1.26709e-07	-40.2443
chr21	9826863	9826863	2.06744e-12	4.25589e-09	-44.2967
chr21	9826873	9826873	9.96702e-12	1.94041e-08	-38.0668
chr21	9826877	9826877	4.39957e-15	1.15814e-11	-44.4477
chr21	9826881	9826881	1.04299e-15	2.9063e-12	-45.7592
chr21	9826885	9826885	6.61638e-14	1.56189e-10	-41.6847
chr21	9826887	9826887	1.1015e-12	2.32703e-09	-39.064
chr21	9826896	9826896	1.55561e-09	2.48504e-06	-32.181
chr21	9826900	9826900	6.84013e-09	1.04066e-05	-31.3902
chr21	9826904	9826904	1.17602e-08	1.75936e-05	-28.9187
chr21	9826908	9826908	1.79902e-09	2.85822e-06	-31.7216
chr21	9826911	9826911	6.93464e-09	1.05435e-05	-32.0827
chr21	9826920	9826920	1.05661e-11	2.05191e-08	-35.2082
chr21	9826926	9826926	1.44436e-12	3.01044e-09	-35.9157
chr21	9826931	9826931	7.53273e-15	1.93701e-11	-40.5875
chr21	9826934	9826934	2.67355e-16	7.7653e-13	-40.1483
chr21	9826940	9826940	4.01137e-21	1.61028e-17	-46.8097
chr21	9826946	9826946	2.42232e-20	9.23135e-17	-45.7412
chr21	9826948	9826948	6.26364e-21	2.47606e-17	-47.1523
chr21	9826958	9826958	8.08405e-20	2.97859e-16	-42.8718
chr21	9826962	9826962	5.15715e-20	1.92142e-16	-42.7532
chr21	9826966	9826966	1.53499e-24	7.88564e-21	-46.8949
chr21	9826970	9826970	5.5648e-22	2.3684e-18	-43.5738
chr21	9826974	9826974	7.30499e-28	4.32424e-24	-49.8601
chr21	9826976	9826976	6.94557e-25	3.6159e-21	-47.4497
chr21	9826979	9826979	3.5833e-27	2.05341e-23	-49.1487
chr21	9826987	9826987	7.19599e-24	3.5185e-20	-47.3951
chr21	9826990	9826990	1.95264e-18	6.62907e-15	-40.8455
chr21	9826992	9826992	2.2518e-14	5.59904e-11	-35.99
chr21	9827069	9827069	1.08883e-13	2.50937e-10	-27.1169
chr21	9827073	9827073	3.90833e-14	9.46567e-11	-28.032
chr21	9827077	9827077	6.99928e-13	1.50873e-09	-26.3252
chr21	9827093	9827093	2.04027e-11	3.87503e-08	-24.9866
chr21	9827129	9827129	7.08525e-13	1.52585e-09	-26.9832
chr21	9827133	9827133	5.30089e-16	1.51326e-12	-30.4778
chr21	9827183	9827183	5.89681e-11	1.07699e-07	-24.8943
chr21	9827186	9827186	5.30652e-12	1.04974e-08	-26.7152
chr21	9827203	9827203	2.17637e-09	3.43667e-06	-23.3575
chr21	9827216	9827216	4.94444e-07	0.00062234	-20.0472
chr21	9827243	9827243	6.3116e-14	1.49296e-10	-30.8021
chr21	9827258	9827258	2.64822e-12	5.36151e-09	-28.5714
chr21	9827264	9827264	2.87864e-11	5.40571e-08	-27.0623
chr21	9827268	9827268	1.73273e-10	3.03399e-07	-25.9561
chr21	9827275	9827275	4.55911e-07	0.000576328	-21.1779
chr21	9827282	9827282	3.29938e-09	5.16455e-06	-23.9839
chr21	9827285	9827285	2.85976e-08	4.13506e-05	-22.7937
chr21	9827310	9827310	2.41533e-10	4.1821e-07	-24.8494
chr21	9827319	9827319	4.14883e-15	1.09461e-11	-30.4607
chr21	9827323	9827323	8.02911e-13	1.71487e-09	-28.3985
chr21	9827330	9827330	6.34403e-11	1.15498e-07	-25.761
chr21	9827335	9827335	2.16109e-11	4.09782e-08	-26.3318
chr21	9827338	9827338	1.19811e-09	1.93516e-06	-23.8465
chr21	9827341	9827341	3.95439e-09	6.14857e-06	-22.8076
chr21	9827350	9827350	1.66904e-11	3.18815e-08	-25.8208
chr21	9827354	9827354	6.22294e-09	9.49236e-06	-22.3976
chr21	9827373	9827373	1.29749e-12	2.7204e-09	-27.5595
chr21	9827383	9827383	1.37175e-07	0.000184188	-20.9456
chr21	9827386	9827386	1.08721e-08	1.63068e-05	-22.6912
chr21	9827413	9827413	3.29754e-08	4.74453e-05	-21.6714
chr21	9827428	9827428	3.02023e-10	5.16808e-07	-25.3521
chr21	9827434	9827434	4.0423e-09	6.27689e-06	-23.5089
chr21	9827454	9827454	3.44955e-10	5.87256e-07	-25.6536
chr21	9827483	9827483	2.00773e-06	0.002332	-22.0361
chr21	9827485	9827485	9.85116e-07	0.00119356	-22.9164
chr21	9827502	9827502	6.30903e-06	0.00674692	-22.086
chr21	9827507	9827507	6.98167e-10	1.15158e-06	-30.1339
chr21	9827521	9827521	2.52882e-06	0.00289401	-24.9909
chr21	9988933	9988933	1.21562e-05	0.0123702	-71.3043
chr21	10026931	10026931	5.60865e-06	0.00607576	-92.8571
chr21	10117314	10117314	1.07567e-05	0.0110764	-53.8697
chr21	10716136	10716136	4.2028e-05	0.0361706	-49.8452
chr21	10717318	10717318	3.4119e-07	0.000436512	-45.5289
chr21	10721775	10721775	1.50754e-05	0.0149238	-43.2653
chr21	10825997	10825997	2.69215e-06	0.00307339	-92.8571
chr21	11066544	11066544	4.52001e-05	0.0385028	-63.1579
chr21	11071387	11071387	1.12337e-06	0.00135054	-74.6032
chr21	11075580	11075580	5.74129e-05	0.0466566	-49.0809
chr21	11084440	11084440	2.01078e-05	0.01937	-53.5714
chr21	11092720	11092720	3.50827e-06	0.00392628	-62.069
chr21	11096259	11096259	2.42566e-07	0.000316409	-64.1204
chr21	11109953	11109953	1.95779e-06	0.0022774	-72.2944
chr21	11110547	11110547	6.107e-05	0.0492681	-62.5
chr21	11131558	11131558	3.80937e-05	0.0335143	-56.8889
chr21	11131615	11131615	4.18964e-05	0.036084	-59.7424
chr21	11139411	11139411	2.83411e-05	0.0262407	-62.7329
chr21	11139468	11139468	1.96815e-05	0.0190866	-64.9886
chr21	11139470	11139470	2.52565e-06	0.0028918	-70.4545
chr21	11147053	11147053	4.59917e-05	0.0391342	-49.2525
chr21	11174970	11174970	3.85206e-05	0.0338388	-75.641
chr21	11180005	11180005	3.22461e-07	0.00041414	-65.1194
chr21	14345585	14345585	3.26322e-05	0.0295337	-93.75
chr22	23243825	23243825	3.40217e-05	0.0303438	-90.9091
chr22	30611005	30611005	4.11353e-05	0.0354678	-100
chr3	14103234	14103234	1.9846e-05	0.0191744	-100
chr3	21822409	21822409	5.14192e-05	0.0424515	-100
chr3	38731849	38731849	5.38677e-05	0.0440983	-100
chr3	50560156	50560156	3.26322e-05	0.0295337	-87.5
chr3	50560175	50560175	5.86359e-06	0.00633721	-100
chr3	75718339	75718339	1.95131e-05	0.0189312	-41.7605
chr3	75718378	75718378	5.20898e-05	0.0428837	-40.525
chr3	129937461	129937461	2.2853e-05	0.0216053	-100
chr3	165851815	165851815	4.11353e-05	0.0354678	-100
chr3	196625630	196625630	5.47371e-06	0.00594061	-22.3714
chr3	196625640	196625640	3.76547e-06	0.004192	-22.3562
chr3	196625679	196625679	2.97214e-08	4.28692e-05	-25.551
chr3	196625689	196625689	2.03543e-12	4.19368e-09	-29.9618
chr3	196625711	196625711	6.02765e-09	9.21859e-06	-25.3817
chr3	196625717	196625717	7.00799e-08	9.71748e-05	-24.945
chr4	28867	28867	3.90442e-05	0.0342529	-64.2857
chr4	49499	49499	1.32624e-05	0.0132472	-54.8387
chr4	54073	54073	9.52608e-06	0.00993194	-85.7143
chr4	1422357	1422357	1.98224e-07	0.000261789	-58.317
chr4	1422633	1422633	4.73489e-05	0.0400262	-68.2353
chr4	3629252	3629252	4.42282e-05	0.0377991	-92.3077
chr4	9214830	9214830	5.18045e-05	0.0427091	-49.8677
chr4	9214887	9214887	6.07765e-06	0.00652923	-43.956
chr4	9245468	9245468	5.55349e-05	0.0452883	-44.8997
chr4	9273543	9273543	3.69131e-05	0.0325985	-45.323
chr4	9273559	9273559	1.05831e-09	1.71769e-06	-55.653
chr4	9273562	9273562	4.31889e-10	7.24155e-07	-55.8214
chr4	9273678	9273678	3.61256e-08	5.16909e-05	-40.9214
chr4	9273684	9273684	1.56677e-07	0.000208931	-39.5787
chr4	9326233	9326233	5.66029e-05	0.0460145	-38.0661
chr4	22176664	22176664	4.11353e-05	0.0354678	-100
[truncated: 672 more rows]
