# Supplementary material for: Hypomethylation in HBV integration regions aids non-invasive surveillance to hepatocellular carcinoma by low-pass genome-wide bisulfite sequencing
Source: BMC Med. 2020 Aug 3;18:200. doi: 10.1186/s12916-020-01667-x (PMC7397586; doi:10.1186/s12916-020-01667-x)
Supplement: Supplementary file 4 — Additional file 4:. Table S3. The coordinates of the extracted HBV integration sites. [file 12916_2020_1667_MOESM4_ESM.xlsx]

## Sheet: Table S3
Table S3. The coordinates of the extracted HBV integration sites
Chr	Position	Class	Family
chr1	10003	Simple_repeat	Simple_repeat
chr1	10007	Simple_repeat	Simple_repeat
chr1	10008	Simple_repeat	Simple_repeat
chr1	10022	Simple_repeat	Simple_repeat
chr1	10033	Simple_repeat	Simple_repeat
chr1	10034	Simple_repeat	Simple_repeat
chr1	10039	Simple_repeat	Simple_repeat
chr1	10073	Simple_repeat	Simple_repeat
chr1	10093	Simple_repeat	Simple_repeat
chr1	10104	Simple_repeat	Simple_repeat
chr1	10106	Simple_repeat	Simple_repeat
chr1	10107	Simple_repeat	Simple_repeat
chr1	10110	Simple_repeat	Simple_repeat
chr1	10112	Simple_repeat	Simple_repeat
chr1	10115	Simple_repeat	Simple_repeat
chr1	10133	Simple_repeat	Simple_repeat
chr1	10137	Simple_repeat	Simple_repeat
chr1	10172	Simple_repeat	Simple_repeat
chr1	10177	Simple_repeat	Simple_repeat
chr1	10181	Simple_repeat	Simple_repeat
chr1	10189	Simple_repeat	Simple_repeat
chr1	10216	Simple_repeat	Simple_repeat
chr1	10239	Simple_repeat	Simple_repeat
chr1	10247	Simple_repeat	Simple_repeat
chr1	10248	Simple_repeat	Simple_repeat
chr1	10270	Simple_repeat	Simple_repeat
chr1	10283	Simple_repeat	Simple_repeat
chr1	10332	Simple_repeat	Simple_repeat
chr1	10333	Simple_repeat	Simple_repeat
chr1	10350	Simple_repeat	Simple_repeat
chr1	10353	Simple_repeat	Simple_repeat
chr1	10361	Simple_repeat	Simple_repeat
chr1	10365	Simple_repeat	Simple_repeat
chr1	10376	Simple_repeat	Simple_repeat
chr1	10383	Simple_repeat	Simple_repeat
chr1	10397	Simple_repeat	Simple_repeat
chr1	10459	Simple_repeat	Simple_repeat
chr1	10464	Simple_repeat	Simple_repeat
chr1	29559	nonRepeat	nonRepeat
chr1	36059	nonRepeat	nonRepeat
chr1	60212	nonRepeat	nonRepeat
chr1	255427	nonRepeat	nonRepeat
chr1	334491	SINE	Alu
chr1	1352561	LTR	ERV1
chr1	1352708	LTR	ERV1
chr1	3190799	nonRepeat	nonRepeat
chr1	3190800	nonRepeat	nonRepeat
chr1	4110083	Low_complexity	Low_complexity
chr1	4363250	Simple_repeat	Simple_repeat
chr1	5019596	nonRepeat	nonRepeat
chr1	5734169	LINE	L1
chr1	6333841	nonRepeat	nonRepeat
chr1	6612603	SINE	Alu
chr1	6836607	LTR	ERVL-MaLR
chr1	7735733	LINE	L2
chr1	7926198	nonRepeat	nonRepeat
chr1	8001999	Low_complexity	Low_complexity
chr1	8307107	SINE	Alu
chr1	8625467	nonRepeat	nonRepeat
chr1	10126993	nonRepeat	nonRepeat
chr1	10222377	SINE	Alu
chr1	11103973	nonRepeat	nonRepeat
chr1	11200377	DNA	hAT-Charlie
chr1	11611521	LINE	L2
chr1	12182709	SINE	Alu
chr1	12274307	SINE	Alu
chr1	12274387	LINE	L2
chr1	12969181	LINE	L1
chr1	14220001	nonRepeat	nonRepeat
chr1	14533497	SINE	Alu
chr1	14627426	nonRepeat	nonRepeat
chr1	14860398	nonRepeat	nonRepeat
chr1	15112990	nonRepeat	nonRepeat
chr1	16241353	nonRepeat	nonRepeat
chr1	16842912	LTR	ERV1
chr1	16965766	nonRepeat	nonRepeat
chr1	16995576	LTR	ERV1
chr1	17064879	LTR	ERV1
chr1	17220362	LTR	ERV1
chr1	17253724	nonRepeat	nonRepeat
chr1	17581924	nonRepeat	nonRepeat
chr1	17842327	SINE	Alu
chr1	17842436	nonRepeat	nonRepeat
chr1	18416107	SINE	MIR
chr1	18580849	nonRepeat	nonRepeat
chr1	18580850	nonRepeat	nonRepeat
chr1	18929088	Simple_repeat	Simple_repeat
chr1	20675825	nonRepeat	nonRepeat
chr1	22323755	SINE	Alu
chr1	22328747	SINE	MIR
chr1	22397725	SINE	Alu
chr1	23288211	nonRepeat	nonRepeat
chr1	25123651	SINE	Alu
chr1	25364215	nonRepeat	nonRepeat
chr1	25392522	nonRepeat	nonRepeat
chr1	25392584	nonRepeat	nonRepeat
chr1	25392607	nonRepeat	nonRepeat
chr1	26089496	SINE	Alu
chr1	27076734	nonRepeat	nonRepeat
chr1	27788923	LINE	L1
chr1	27898444	nonRepeat	nonRepeat
chr1	28028949	SINE	Alu
chr1	28506853	SINE	Alu
chr1	28785619	nonRepeat	nonRepeat
chr1	28819591	nonRepeat	nonRepeat
chr1	30324282	nonRepeat	nonRepeat
chr1	31904599	nonRepeat	nonRepeat
chr1	34690133	LINE	CR1
chr1	34838619	nonRepeat	nonRepeat
chr1	35668568	Simple_repeat	Simple_repeat
chr1	36377801	SINE	Alu
chr1	36757860	nonRepeat	nonRepeat
chr1	36901722	SINE	Alu
chr1	36927592	nonRepeat	nonRepeat
chr1	37026302	nonRepeat	nonRepeat
chr1	39858709	nonRepeat	nonRepeat
chr1	40005106	DNA	hAT-Charlie
chr1	40285615	nonRepeat	nonRepeat
chr1	41256045	nonRepeat	nonRepeat
chr1	41583997	nonRepeat	nonRepeat
chr1	42242154	nonRepeat	nonRepeat
chr1	43105902	nonRepeat	nonRepeat
chr1	44730274	nonRepeat	nonRepeat
chr1	45015935	nonRepeat	nonRepeat
chr1	46932340	nonRepeat	nonRepeat
chr1	47273519	nonRepeat	nonRepeat
chr1	47404503	nonRepeat	nonRepeat
chr1	47404506	nonRepeat	nonRepeat
chr1	47847259	nonRepeat	nonRepeat
chr1	48616839	LINE	L1
chr1	49433530	nonRepeat	nonRepeat
chr1	50485056	SINE	MIR
chr1	51673378	SINE	Alu
chr1	51899164	LINE	L2
chr1	52310539	Simple_repeat	Simple_repeat
chr1	52549669	SINE	Alu
chr1	52892237	nonRepeat	nonRepeat
chr1	53467878	SINE	Alu
chr1	53566147	nonRepeat	nonRepeat
chr1	53845756	LINE	L2
chr1	53886789	LTR	ERVL-MaLR
chr1	54742643	nonRepeat	nonRepeat
chr1	55468189	LINE	L2
chr1	55468295	LINE	L2
chr1	56947020	nonRepeat	nonRepeat
chr1	57111071	nonRepeat	nonRepeat
chr1	59828049	nonRepeat	nonRepeat
chr1	59841513	nonRepeat	nonRepeat
chr1	59841552	Simple_repeat	Simple_repeat
chr1	60305390	LINE	L1
chr1	61401139	nonRepeat	nonRepeat
chr1	62894735	LTR	ERVL-MaLR
chr1	63198239	nonRepeat	nonRepeat
chr1	63211678	nonRepeat	nonRepeat
chr1	63213694	LINE	L1
chr1	63213698	LINE	L1
chr1	63382051	SINE	Alu
chr1	64597273	LINE	L1
chr1	64616818	LTR	ERVL
chr1	64616819	LTR	ERVL
chr1	64616823	LTR	ERVL
chr1	66609469	LTR	ERVL-MaLR
chr1	66871450	nonRepeat	nonRepeat
chr1	66893816	LINE	L1
chr1	67452497	nonRepeat	nonRepeat
chr1	67893648	nonRepeat	nonRepeat
chr1	67969693	nonRepeat	nonRepeat
chr1	69127268	LINE	L1
chr1	70716136	Low_complexity	Low_complexity
chr1	70795601	SINE	Alu
chr1	71520087	nonRepeat	nonRepeat
chr1	73888519	LINE	L1
chr1	75270845	LTR	ERVL
chr1	75563398	nonRepeat	nonRepeat
chr1	75650434	LINE	L1
chr1	77316980	nonRepeat	nonRepeat
chr1	78219985	nonRepeat	nonRepeat
chr1	79188295	nonRepeat	nonRepeat
chr1	79979625	LINE	L1
chr1	80107938	LTR	ERV1
chr1	81348271	LTR	LTR
chr1	81350497	DNA	hAT-Charlie
chr1	84544386	nonRepeat	nonRepeat
chr1	84705160	LTR	ERVL-MaLR
chr1	90021879	LTR	ERVL
chr1	90022231	nonRepeat	nonRepeat
chr1	90826072	nonRepeat	nonRepeat
chr1	90965993	LINE	L2
chr1	91316454	nonRepeat	nonRepeat
chr1	91853008	rRNA	rRNA
chr1	91853149	LINE	L1
chr1	91934351	Simple_repeat	Simple_repeat
chr1	92132450	LTR	ERV1
chr1	94283668	LINE	L2
chr1	94360364	nonRepeat	nonRepeat
chr1	94496253	nonRepeat	nonRepeat
chr1	94509052	nonRepeat	nonRepeat
chr1	94509081	LINE	L1
chr1	94715287	SINE	Alu
chr1	94849525	SINE	MIR
chr1	94849533	SINE	MIR
chr1	98590276	LINE	CR1
chr1	100188402	LINE	L1
chr1	107138037	LINE	L2
chr1	108901163	LINE	L1
chr1	108910007	LINE	L1
chr1	109497229	nonRepeat	nonRepeat
chr1	109630114	nonRepeat	nonRepeat
chr1	111480380	LINE	L1
chr1	111502839	nonRepeat	nonRepeat
chr1	111789659	nonRepeat	nonRepeat
chr1	112258402	nonRepeat	nonRepeat
chr1	112797177	nonRepeat	nonRepeat
chr1	112797289	nonRepeat	nonRepeat
chr1	115076623	LINE	L1
chr1	116335823	nonRepeat	nonRepeat
chr1	118200608	LINE	L2
chr1	118200636	LINE	L2
chr1	118200706	nonRepeat	nonRepeat
chr1	118227618	Simple_repeat	Simple_repeat
chr1	118313518	LINE	L1
chr1	119907262	nonRepeat	nonRepeat
chr1	120543902	rRNA	rRNA
chr1	121113600	nonRepeat	nonRepeat
chr1	121352171	Satellite	centr
chr1	121352211	Satellite	centr
chr1	121352274	Satellite	centr
chr1	121352302	Satellite	centr
chr1	121354002	Satellite	centr
chr1	121354003	Satellite	centr
chr1	121354257	Satellite	centr
chr1	121354369	Satellite	centr
chr1	121354990	Satellite	centr
chr1	121355022	Satellite	centr
chr1	121355057	Satellite	centr
chr1	121355272	Satellite	centr
chr1	121355702	Satellite	centr
chr1	121355776	Satellite	centr
chr1	121355805	Satellite	centr
chr1	121356719	Satellite	centr
chr1	121356834	Satellite	centr
chr1	121357005	Satellite	centr
chr1	121357009	Satellite	centr
chr1	121357878	Satellite	centr
chr1	121359109	Satellite	centr
chr1	121360123	Satellite	centr
chr1	121373281	Satellite	centr
chr1	121478985	Satellite	centr
chr1	121479619	Satellite	centr
chr1	121484075	Satellite	centr
chr1	121484080	Satellite	centr
chr1	121484101	Satellite	centr
chr1	121484114	Satellite	centr
chr1	121484126	Satellite	centr
chr1	121484182	Satellite	centr
chr1	121484453	Satellite	centr
chr1	121484746	Satellite	centr
chr1	121484780	Satellite	centr
chr1	121484851	Satellite	centr
chr1	121485052	Satellite	centr
chr1	121485094	Satellite	centr
chr1	121485099	Satellite	centr
chr1	121485120	Satellite	centr
chr1	121485133	Satellite	centr
chr1	121485153	Satellite	centr
chr1	121485201	Satellite	centr
chr1	121485255	Satellite	centr
chr1	121485373	Satellite	centr
chr1	121485380	Satellite	centr
chr1	121485392	Satellite	centr
chr1	121485435	nonRepeat	nonRepeat
chr1	142569458	nonRepeat	nonRepeat
chr1	142579573	nonRepeat	nonRepeat
chr1	142940533	nonRepeat	nonRepeat
chr1	143166416	LINE	L1
chr1	143282912	nonRepeat	nonRepeat
chr1	143283237	nonRepeat	nonRepeat
chr1	143421546	LINE	L1
chr1	143517108	nonRepeat	nonRepeat
chr1	143522693	LINE	L1
chr1	144541272	nonRepeat	nonRepeat
chr1	145277489	rRNA	rRNA
chr1	145277490	rRNA	rRNA
chr1	145468535	SINE	Alu
chr1	149035435	Satellite	Satellite
chr1	150269757	nonRepeat	nonRepeat
chr1	150583005	SINE	Alu
chr1	151009872	nonRepeat	nonRepeat
chr1	151009963	nonRepeat	nonRepeat
chr1	151157117	SINE	Alu
chr1	151503388	SINE	Alu
chr1	151503456	SINE	Alu
chr1	151509176	nonRepeat	nonRepeat
chr1	151509234	nonRepeat	nonRepeat
chr1	151643728	SINE	Alu
chr1	153943072	nonRepeat	nonRepeat
chr1	154239263	nonRepeat	nonRepeat
chr1	154723169	nonRepeat	nonRepeat
chr1	155211246	nonRepeat	nonRepeat
chr1	155287180	nonRepeat	nonRepeat
chr1	156517660	SINE	MIR
chr1	156537276	SINE	MIR
chr1	156666776	LINE	L2
chr1	157095605	nonRepeat	nonRepeat
chr1	157221998	LTR	ERVL-MaLR
chr1	157768599	nonRepeat	nonRepeat
chr1	158105622	LINE	L1
chr1	160207841	nonRepeat	nonRepeat
chr1	161735926	nonRepeat	nonRepeat
chr1	164826273	LTR	ERVL
chr1	164826325	LTR	ERVL
chr1	165493883	nonRepeat	nonRepeat
chr1	166557166	LTR	ERVL
chr1	167290847	LTR	ERVK
chr1	167333992	SINE	Alu
chr1	167635166	SINE	Alu
chr1	168952360	nonRepeat	nonRepeat
chr1	170779185	nonRepeat	nonRepeat
chr1	171833290	nonRepeat	nonRepeat
chr1	172089972	LINE	L2
chr1	172147583	LINE	L2
chr1	172147618	nonRepeat	nonRepeat
chr1	172331722	nonRepeat	nonRepeat
chr1	172810746	LINE	L2
chr1	172813994	Low_complexity	Low_complexity
chr1	173065047	SINE	MIR
chr1	174428514	nonRepeat	nonRepeat
chr1	174619720	LINE	L1
chr1	176427843	nonRepeat	nonRepeat
chr1	177259900	LINE	L1
chr1	177906301	nonRepeat	nonRepeat
chr1	178370986	nonRepeat	nonRepeat
chr1	178627815	SINE	Alu
chr1	179339796	nonRepeat	nonRepeat
chr1	179897460	LTR	ERVL
chr1	180361658	SINE	MIR
chr1	180361678	SINE	MIR
chr1	180974139	SINE	MIR
chr1	180978659	LINE	L1
chr1	181192671	nonRepeat	nonRepeat
chr1	185054298	SINE	Alu
chr1	185218692	LTR	ERVL-MaLR
chr1	186442423	nonRepeat	nonRepeat
chr1	187319203	LINE	L1
chr1	187321314	LINE	L1
chr1	188267331	LTR	ERVL-MaLR
chr1	188414290	LINE	L2
chr1	191312055	LINE	L1
chr1	191858928	LINE	L1
chr1	191860030	nonRepeat	nonRepeat
chr1	191860071	nonRepeat	nonRepeat
chr1	191893651	LINE	L2
chr1	192573421	nonRepeat	nonRepeat
chr1	192601042	nonRepeat	nonRepeat
chr1	193194293	LINE	L1
chr1	193632089	LINE	L1
chr1	194896702	nonRepeat	nonRepeat
chr1	195133641	nonRepeat	nonRepeat
chr1	196402494	LINE	L1
chr1	196623216	nonRepeat	nonRepeat
chr1	196714662	nonRepeat	nonRepeat
chr1	198296563	LINE	L1
chr1	199248942	SINE	Alu
chr1	200314024	SINE	Alu
chr1	201182487	nonRepeat	nonRepeat
chr1	203022097	SINE	MIR
chr1	203790410	LTR	ERVL-MaLR
chr1	204235863	nonRepeat	nonRepeat
chr1	204236237	nonRepeat	nonRepeat
chr1	205549775	nonRepeat	nonRepeat
chr1	205709704	SINE	Alu
chr1	206563829	nonRepeat	nonRepeat
chr1	207462631	LINE	L2
chr1	207580725	nonRepeat	nonRepeat
chr1	209180006	nonRepeat	nonRepeat
chr1	210062330	LTR	ERV1
chr1	210062365	LTR	ERV1
chr1	211707634	nonRepeat	nonRepeat
chr1	211767444	SINE	Alu
chr1	212250511	nonRepeat	nonRepeat
chr1	213596912	nonRepeat	nonRepeat
chr1	214048090	nonRepeat	nonRepeat
chr1	214778733	SINE	MIR
chr1	216389548	nonRepeat	nonRepeat
chr1	217137044	nonRepeat	nonRepeat
chr1	217137138	LINE	L2
chr1	217144068	nonRepeat	nonRepeat
chr1	217303046	LINE	L1
chr1	217352039	nonRepeat	nonRepeat
chr1	217378610	LINE	L1
chr1	218829237	SINE	MIR
chr1	219222896	nonRepeat	nonRepeat
chr1	219239334	nonRepeat	nonRepeat
chr1	219607157	LTR	ERVL
chr1	220021748	LINE	L1
chr1	220021773	LINE	L1
chr1	220469814	nonRepeat	nonRepeat
chr1	221305879	LINE	L1
chr1	223229085	nonRepeat	nonRepeat
chr1	223229120	nonRepeat	nonRepeat
chr1	223516161	LINE	L1
chr1	224112267	SINE	Alu
chr1	226216820	SINE	MIR
chr1	226709557	nonRepeat	nonRepeat
chr1	226977006	nonRepeat	nonRepeat
chr1	228440907	nonRepeat	nonRepeat
chr1	228575165	LTR	ERVL
chr1	230181431	SINE	Alu
chr1	231007796	LTR	ERVL-MaLR
chr1	231007837	SINE	Alu
chr1	231435904	nonRepeat	nonRepeat
chr1	232135730	LINE	L1
chr1	232675403	nonRepeat	nonRepeat
chr1	232979289	nonRepeat	nonRepeat
chr1	234654083	SINE	Alu
chr1	234654201	nonRepeat	nonRepeat
chr1	234719441	nonRepeat	nonRepeat
chr1	234729304	SINE	Alu
chr1	234821064	LINE	L1
chr1	235059521	LINE	L2
chr1	235136980	SINE	Alu
chr1	235274633	nonRepeat	nonRepeat
chr1	235324091	nonRepeat	nonRepeat
chr1	235354584	SINE	Alu
chr1	235702518	nonRepeat	nonRepeat
chr1	235966226	nonRepeat	nonRepeat
chr1	236101064	nonRepeat	nonRepeat
chr1	236949158	LTR	ERV1
chr1	238258139	SINE	Alu
chr1	238621674	nonRepeat	nonRepeat
chr1	239403480	LTR	ERV
chr1	239624846	nonRepeat	nonRepeat
chr1	240396878	nonRepeat	nonRepeat
chr1	240477373	nonRepeat	nonRepeat
chr1	241870621	nonRepeat	nonRepeat
chr1	242599019	DNA	TcMar-Tigger
chr1	243210821	SINE	Alu
chr1	244857804	nonRepeat	nonRepeat
chr1	245226113	LTR	ERVL
chr1	245226299	LTR	ERVL
chr1	245693565	LINE	L1
chr1	246588454	nonRepeat	nonRepeat
chr1	247279144	nonRepeat	nonRepeat
chr1	247279175	nonRepeat	nonRepeat
chr1	247279437	nonRepeat	nonRepeat
chr1	247383227	Simple_repeat	Simple_repeat
chr1	248851906	nonRepeat	nonRepeat
chr1	249079953	DNA	hAT-Charlie
chr1	249239136	Satellite	telo
chr1	249239179	Satellite	telo
chr1	249239272	Satellite	telo
chr1	249239747	Satellite	telo
chr1	249239755	Satellite	telo
chr1	249239808	Simple_repeat	Simple_repeat
chr1	249239891	Simple_repeat	Simple_repeat
chr1	249239902	Simple_repeat	Simple_repeat
chr1	249239950	Simple_repeat	Simple_repeat
chr1	249239954	Simple_repeat	Simple_repeat
chr1	249239977	Simple_repeat	Simple_repeat
chr1	249239984	Simple_repeat	Simple_repeat
chr1	249239989	Simple_repeat	Simple_repeat
chr1	249240012	Simple_repeat	Simple_repeat
chr1	249240028	Simple_repeat	Simple_repeat
chr1	249240050	Simple_repeat	Simple_repeat
chr1	249240051	Simple_repeat	Simple_repeat
chr1	249240217	Simple_repeat	Simple_repeat
chr1	249240222	Simple_repeat	Simple_repeat
chr1	249240267	Simple_repeat	Simple_repeat
chr1	249240272	Simple_repeat	Simple_repeat
chr1	249240279	Simple_repeat	Simple_repeat
chr1	249240292	Simple_repeat	Simple_repeat
chr1	249240298	Simple_repeat	Simple_repeat
chr1	249240303	Simple_repeat	Simple_repeat
chr1	249240304	Simple_repeat	Simple_repeat
chr1	249240332	Simple_repeat	Simple_repeat
chr1	249240347	Simple_repeat	Simple_repeat
chr1	249240381	Simple_repeat	Simple_repeat
chr1	249240404	Simple_repeat	Simple_repeat
chr1	249240417	Simple_repeat	Simple_repeat
chr1	249240442	Simple_repeat	Simple_repeat
chr1	249240443	Simple_repeat	Simple_repeat
chr1	249240454	Simple_repeat	Simple_repeat
chr1	249240561	Simple_repeat	Simple_repeat
chr1	249240608	Simple_repeat	Simple_repeat
chr10	62374	nonRepeat	nonRepeat
chr10	62723	nonRepeat	nonRepeat
chr10	110423	Simple_repeat	Simple_repeat
chr10	132816	SINE	Alu
chr10	470684	nonRepeat	nonRepeat
chr10	879223	DNA	hAT-Charlie
chr10	2607885	nonRepeat	nonRepeat
chr10	2930168	SINE	MIR
chr10	3992676	LINE	L1
chr10	5027215	LINE	L1
chr10	5065439	LTR	ERVL-MaLR
chr10	5254286	LINE	L1
chr10	5425239	LINE	L2
chr10	5589724	nonRepeat	nonRepeat
chr10	6052612	DNA	hAT-Charlie
chr10	6102701	SINE	Alu
chr10	6292597	LTR	ERVL-MaLR
chr10	7793620	nonRepeat	nonRepeat
chr10	8229105	nonRepeat	nonRepeat
chr10	8229152	nonRepeat	nonRepeat
chr10	8813509	SINE	MIR
chr10	11154668	nonRepeat	nonRepeat
chr10	11490590	DNA	hAT-Charlie
chr10	11500358	DNA	hAT-Charlie
chr10	12113869	nonRepeat	nonRepeat
chr10	12997828	SINE	Alu
chr10	13261296	nonRepeat	nonRepeat
chr10	15127916	nonRepeat	nonRepeat
chr10	15253308	nonRepeat	nonRepeat
chr10	15253350	SINE	Alu
chr10	15926713	Low_complexity	Low_complexity
chr10	15926764	SINE	Alu
chr10	18222385	SINE	Alu
chr10	18446090	nonRepeat	nonRepeat
chr10	20446353	nonRepeat	nonRepeat
chr10	22251408	SINE	Alu
chr10	22455303	LTR	ERV1
chr10	23213207	LINE	L1
chr10	23408286	nonRepeat	nonRepeat
chr10	24839125	nonRepeat	nonRepeat
chr10	28186462	LINE	L2
chr10	28924312	SINE	Alu
chr10	32758788	LTR	ERVL
chr10	35134492	nonRepeat	nonRepeat
chr10	36496862	SINE	MIR
chr10	37461477	Simple_repeat	Simple_repeat
chr10	37461561	nonRepeat	nonRepeat
chr10	37473280	Simple_repeat	Simple_repeat
chr10	37473362	nonRepeat	nonRepeat
chr10	38032603	nonRepeat	nonRepeat
chr10	38776419	Satellite	Satellite
chr10	38782200	Satellite	Satellite
chr10	38782260	Satellite	Satellite
chr10	38782440	Satellite	Satellite
chr10	38782504	Satellite	Satellite
chr10	38881754	Satellite	Satellite
chr10	39083798	Satellite	Satellite
chr10	39083856	Satellite	Satellite
chr10	39125646	Satellite	Satellite
chr10	39146628	Satellite	Satellite
chr10	42355381	Satellite	Satellite
chr10	42355506	Satellite	Satellite
chr10	42359353	Satellite	Satellite
chr10	42359765	Satellite	Satellite
chr10	42359808	nonRepeat	nonRepeat
chr10	42360461	Satellite	Satellite
chr10	42360521	Satellite	Satellite
chr10	42376683	nonRepeat	nonRepeat
chr10	42376721	Satellite	Satellite
chr10	42378082	Satellite	Satellite
chr10	42378123	Satellite	Satellite
chr10	42380230	Satellite	Satellite
chr10	42380306	Satellite	Satellite
chr10	42380316	Satellite	Satellite
chr10	42382507	Satellite	Satellite
chr10	42382883	Satellite	Satellite
chr10	42382928	nonRepeat	nonRepeat
chr10	42383724	Satellite	Satellite
chr10	42384373	Satellite	Satellite
chr10	42384471	Satellite	Satellite
chr10	42384544	Satellite	Satellite
chr10	42384763	Satellite	Satellite
chr10	42384953	Satellite	Satellite
chr10	42385005	Satellite	Satellite
chr10	42385121	Satellite	Satellite
chr10	42385227	Satellite	Satellite
chr10	42385241	Satellite	Satellite
chr10	42385400	Satellite	Satellite
chr10	42385538	Satellite	Satellite
chr10	42385969	Satellite	Satellite
chr10	42386985	Satellite	Satellite
chr10	42387234	Satellite	Satellite
chr10	42387281	Satellite	Satellite
chr10	42387304	Satellite	Satellite
chr10	42387444	Satellite	Satellite
chr10	42387672	Satellite	Satellite
chr10	42387705	Satellite	Satellite
chr10	42387776	Satellite	Satellite
chr10	42387797	Satellite	Satellite
chr10	42387856	Satellite	Satellite
chr10	42387915	Satellite	Satellite
chr10	42387937	Satellite	Satellite
chr10	42387974	Satellite	Satellite
chr10	42388337	Satellite	Satellite
chr10	42388344	Satellite	Satellite
chr10	42388389	Satellite	Satellite
chr10	42388554	Satellite	Satellite
chr10	42388580	Satellite	Satellite
chr10	42389516	Satellite	Satellite
chr10	42389892	nonRepeat	nonRepeat
chr10	42390692	Satellite	Satellite
chr10	42391024	Satellite	Satellite
chr10	42391029	Satellite	Satellite
chr10	42391443	Satellite	Satellite
chr10	42391457	Satellite	Satellite
chr10	42391510	Satellite	Satellite
chr10	42391511	Satellite	Satellite
chr10	42391858	Satellite	Satellite
chr10	42392651	Satellite	Satellite
chr10	42393732	Satellite	Satellite
chr10	42394147	Satellite	Satellite
chr10	42394337	Satellite	Satellite
chr10	42394450	Satellite	Satellite
chr10	42394747	Satellite	Satellite
chr10	42394813	Satellite	Satellite
chr10	42394840	Satellite	Satellite
chr10	42394892	Satellite	Satellite
chr10	42396098	Satellite	Satellite
chr10	42396162	Satellite	Satellite
chr10	42396415	Satellite	Satellite
chr10	42396598	Satellite	Satellite
chr10	42396855	Satellite	Satellite
chr10	42398594	Satellite	centr
chr10	42398684	Satellite	centr
chr10	42398698	Satellite	centr
chr10	42400597	Satellite	centr
chr10	42400656	Satellite	centr
chr10	42428708	Satellite	centr
chr10	42528071	Satellite	centr
chr10	42528105	Satellite	centr
chr10	42529883	Satellite	centr
chr10	42532596	Satellite	centr
chr10	42533167	Satellite	centr
chr10	42596803	Satellite	Satellite
chr10	42596862	Satellite	Satellite
chr10	42596980	Satellite	Satellite
chr10	42596993	Satellite	Satellite
chr10	42597045	Satellite	Satellite
chr10	42597106	Satellite	Satellite
chr10	42597212	Satellite	Satellite
chr10	42598161	Satellite	Satellite
chr10	42598338	Satellite	Satellite
chr10	42599291	Satellite	Satellite
chr10	42599664	Satellite	Satellite
chr10	42599765	Satellite	Satellite
chr10	42599820	Satellite	Satellite
chr10	42599874	Satellite	Satellite
chr10	42615730	nonRepeat	nonRepeat
chr10	42727782	nonRepeat	nonRepeat
chr10	42800169	Satellite	Satellite
chr10	42800209	Satellite	Satellite
chr10	42800248	Satellite	Satellite
chr10	42956455	nonRepeat	nonRepeat
chr10	44745233	LINE	L1
chr10	45447575	LTR	ERVL
chr10	45774327	LTR	ERV1
chr10	46889180	SINE	Alu
chr10	46889183	SINE	Alu
chr10	47371579	SINE	Alu
chr10	48663879	nonRepeat	nonRepeat
chr10	49078915	SINE	Alu
chr10	49078925	SINE	Alu
chr10	51749039	nonRepeat	nonRepeat
chr10	56106347	nonRepeat	nonRepeat
chr10	58321311	LTR	ERVL
chr10	58549126	nonRepeat	nonRepeat
chr10	59269017	LINE	L1
chr10	61576266	SINE	MIR
chr10	62130894	nonRepeat	nonRepeat
chr10	62130934	nonRepeat	nonRepeat
chr10	63071415	LINE	L1
chr10	64514984	Low_complexity	Low_complexity
chr10	65030193	SINE	Alu
chr10	71928852	SINE	MIR
chr10	74036708	nonRepeat	nonRepeat
chr10	76337294	nonRepeat	nonRepeat
chr10	76649342	nonRepeat	nonRepeat
chr10	77234888	nonRepeat	nonRepeat
chr10	77257531	LINE	L1
chr10	77459368	DNA	hAT-Charlie
chr10	81198537	nonRepeat	nonRepeat
chr10	81661529	LTR	ERVL-MaLR
chr10	81710117	LINE	L1
chr10	83916412	nonRepeat	nonRepeat
chr10	84040111	nonRepeat	nonRepeat
chr10	84099494	nonRepeat	nonRepeat
chr10	84316519	LINE	L1
chr10	84765151	nonRepeat	nonRepeat
chr10	85767043	nonRepeat	nonRepeat
chr10	85852821	nonRepeat	nonRepeat
chr10	87003365	nonRepeat	nonRepeat
chr10	87121350	Simple_repeat	Simple_repeat
chr10	87121398	nonRepeat	nonRepeat
chr10	89995347	nonRepeat	nonRepeat
chr10	90700309	nonRepeat	nonRepeat
chr10	92044697	nonRepeat	nonRepeat
chr10	92044730	nonRepeat	nonRepeat
chr10	94750724	DNA	TcMar-Tigger
chr10	94811860	nonRepeat	nonRepeat
chr10	94923024	SINE	Alu
chr10	94967163	SINE	Alu
chr10	95350504	nonRepeat	nonRepeat
chr10	95350566	nonRepeat	nonRepeat
chr10	95357767	nonRepeat	nonRepeat
chr10	96587309	LINE	L1
chr10	96706967	nonRepeat	nonRepeat
chr10	96804432	LINE	L1
chr10	96817072	LINE	L1
chr10	97021769	SINE	Alu
chr10	97051869	LINE	L2
chr10	98687302	LINE	L1
chr10	100116305	SINE	Alu
chr10	100725909	SINE	Alu
chr10	100726692	nonRepeat	nonRepeat
chr10	100854817	SINE	Alu
chr10	101878144	nonRepeat	nonRepeat
chr10	101878716	LINE	L2
chr10	102157438	SINE	Alu
chr10	103178795	SINE	Alu
chr10	105303229	nonRepeat	nonRepeat
chr10	105669175	Simple_repeat	Simple_repeat
chr10	106508859	nonRepeat	nonRepeat
chr10	107298448	nonRepeat	nonRepeat
chr10	107298472	nonRepeat	nonRepeat
chr10	107780218	LTR	ERV1
chr10	108707572	SINE	Alu
chr10	109468840	nonRepeat	nonRepeat
chr10	109828998	nonRepeat	nonRepeat
chr10	112391146	LINE	L2
chr10	112553154	DNA	hAT-Charlie
chr10	112957941	SINE	MIR
chr10	113165805	LINE	L1
chr10	114490549	nonRepeat	nonRepeat
chr10	114925588	nonRepeat	nonRepeat
chr10	116692414	LINE	CR1
chr10	117316330	DNA	hAT-Charlie
chr10	117379703	LTR	ERVL-MaLR
chr10	119242107	LINE	L1
chr10	120628434	nonRepeat	nonRepeat
chr10	123387324	nonRepeat	nonRepeat
chr10	123807814	nonRepeat	nonRepeat
chr10	124403716	nonRepeat	nonRepeat
chr10	125472276	nonRepeat	nonRepeat
chr10	126262824	nonRepeat	nonRepeat
chr10	126787260	Simple_repeat	Simple_repeat
chr10	127005786	LINE	L1
chr10	127555687	nonRepeat	nonRepeat
chr10	127800750	LINE	L1
chr10	127921107	nonRepeat	nonRepeat
chr10	130051027	nonRepeat	nonRepeat
chr10	130791308	nonRepeat	nonRepeat
chr10	131711537	nonRepeat	nonRepeat
chr10	131726471	nonRepeat	nonRepeat
chr10	131982923	SINE	Alu
chr10	132053958	nonRepeat	nonRepeat
chr10	132588932	nonRepeat	nonRepeat
chr10	133233840	nonRepeat	nonRepeat
chr10	134071791	nonRepeat	nonRepeat
chr10	134744574	nonRepeat	nonRepeat
chr10	135462131	nonRepeat	nonRepeat
chr10	135524236	Satellite	telo
chr10	135524466	Simple_repeat	Simple_repeat
chr10	135524561	Simple_repeat	Simple_repeat
chr10	135524589	Simple_repeat	Simple_repeat
chr10	135524592	Simple_repeat	Simple_repeat
chr10	135524594	Simple_repeat	Simple_repeat
chr10	135524671	Simple_repeat	Simple_repeat
chr10	135524675	Simple_repeat	Simple_repeat
chr10	135524680	Simple_repeat	Simple_repeat
chr10	135524693	Simple_repeat	Simple_repeat
chr10	135524694	Simple_repeat	Simple_repeat
chr10	135524695	Simple_repeat	Simple_repeat
chr10	135524696	Simple_repeat	Simple_repeat
chr10	135524699	Simple_repeat	Simple_repeat
chr10	135524710	Simple_repeat	Simple_repeat
chr10	135524713	Simple_repeat	Simple_repeat
chr10	135524715	Simple_repeat	Simple_repeat
chr10	135524717	Simple_repeat	Simple_repeat
chr10	135524730	Simple_repeat	Simple_repeat
chr10	135524732	Simple_repeat	Simple_repeat
chr10	135524733	Simple_repeat	Simple_repeat
chr10	135524737	Simple_repeat	Simple_repeat
chr10	135524741	Simple_repeat	Simple_repeat
chr10	135524743	Simple_repeat	Simple_repeat
chr10	135524746	Simple_repeat	Simple_repeat
chr10	135524748	nonRepeat	nonRepeat
chr10	135524749	nonRepeat	nonRepeat
chr11	175567	Simple_repeat	Simple_repeat
chr11	175784	Simple_repeat	Simple_repeat
chr11	176506	Simple_repeat	Simple_repeat
chr11	180435	nonRepeat	nonRepeat
chr11	191800	Simple_repeat	Simple_repeat
chr11	191805	Simple_repeat	Simple_repeat
chr11	191830	Simple_repeat	Simple_repeat
chr11	191897	Simple_repeat	Simple_repeat
chr11	191910	Simple_repeat	Simple_repeat
chr11	996220	nonRepeat	nonRepeat
chr11	1363731	nonRepeat	nonRepeat
chr11	1677246	nonRepeat	nonRepeat
chr11	1696955	LINE	L1
chr11	1945407	Simple_repeat	Simple_repeat
chr11	2137987	LINE	L2
chr11	2201056	nonRepeat	nonRepeat
chr11	3171133	nonRepeat	nonRepeat
chr11	4588164	nonRepeat	nonRepeat
chr11	4676920	nonRepeat	nonRepeat
chr11	4678147	LINE	L2
chr11	5108850	LTR	ERV1
chr11	6470475	nonRepeat	nonRepeat
chr11	7199541	LINE	L1
chr11	7241673	nonRepeat	nonRepeat
chr11	9207420	Simple_repeat	Simple_repeat
chr11	9302969	nonRepeat	nonRepeat
chr11	9681486	LTR	ERVL
chr11	11684939	SINE	Alu
chr11	13158769	SINE	Alu
chr11	14278369	LINE	L1
chr11	15854939	nonRepeat	nonRepeat
chr11	19813703	nonRepeat	nonRepeat
chr11	20486326	nonRepeat	nonRepeat
chr11	20703915	DNA	hAT-Charlie
chr11	21563428	SINE	MIR
chr11	24313982	nonRepeat	nonRepeat
chr11	24329290	nonRepeat	nonRepeat
chr11	25502312	LINE	L2
chr11	25521808	LINE	L1
chr11	27873654	Simple_repeat	Simple_repeat
chr11	29326978	DNA	TcMar-Tigger
chr11	30875667	LTR	ERV1
chr11	30875696	LTR	ERV1
chr11	31358151	nonRepeat	nonRepeat
chr11	32458297	nonRepeat	nonRepeat
chr11	35618144	LINE	L1
chr11	35780354	LINE	L1
chr11	37003389	LTR	ERVL-MaLR
chr11	37469331	SINE	MIR
chr11	37660476	LINE	L1
chr11	38512020	LINE	L1
chr11	38787991	Low_complexity	Low_complexity
chr11	39286383	LINE	L1
chr11	39434992	SINE	Alu
chr11	40820182	nonRepeat	nonRepeat
chr11	40820231	SINE	Alu
chr11	41371669	DNA	hAT-Charlie
chr11	41466751	nonRepeat	nonRepeat
chr11	41768443	LINE	L1
chr11	41906692	nonRepeat	nonRepeat
chr11	41906694	nonRepeat	nonRepeat
chr11	41907626	nonRepeat	nonRepeat
chr11	46180220	SINE	Alu
chr11	46777166	LINE	L2
chr11	47257978	nonRepeat	nonRepeat
chr11	47525162	nonRepeat	nonRepeat
chr11	48190116	Simple_repeat	Simple_repeat
chr11	48835193	Satellite	centr
chr11	48854800	Satellite	centr
chr11	48854911	Satellite	centr
chr11	48859359	Satellite	centr
chr11	48859432	Satellite	centr
chr11	48877525	Satellite	centr
chr11	48894752	Satellite	centr
chr11	48932484	Satellite	centr
chr11	48932551	Satellite	centr
chr11	48953779	Satellite	centr
chr11	48961136	Satellite	centr
chr11	49749977	LINE	L1
chr11	50723703	Satellite	centr
chr11	50723772	Satellite	centr
chr11	50739124	Satellite	centr
chr11	51567277	Satellite	centr
chr11	51568891	Satellite	centr
chr11	51569002	Satellite	centr
chr11	51570038	Satellite	centr
chr11	51570164	Satellite	centr
chr11	51572041	Satellite	centr
chr11	51572050	Satellite	centr
chr11	51573396	Satellite	centr
chr11	51575702	Satellite	centr
chr11	51576967	Satellite	centr
chr11	51578816	Satellite	centr
chr11	51579584	Satellite	centr
chr11	51579695	Satellite	centr
chr11	51580438	Satellite	centr
chr11	51586350	Satellite	centr
chr11	51586927	Satellite	centr
chr11	51586932	Satellite	centr
chr11	51587038	Satellite	centr
chr11	51588974	Satellite	centr
chr11	51588979	Satellite	centr
chr11	51589085	Satellite	centr
chr11	55015246	Satellite	centr
chr11	55025032	Satellite	centr
chr11	55436955	nonRepeat	nonRepeat
chr11	55744690	SINE	Alu
chr11	56445093	LINE	L1
chr11	57001420	nonRepeat	nonRepeat
chr11	58496078	LINE	L1
chr11	59470973	SINE	Alu
chr11	60274903	nonRepeat	nonRepeat
chr11	61874693	DNA	hAT-Charlie
chr11	61918073	nonRepeat	nonRepeat
chr11	62398807	LINE	L2
chr11	62425886	SINE	Alu
chr11	62426036	nonRepeat	nonRepeat
chr11	62745384	nonRepeat	nonRepeat
chr11	63161833	LINE	L1
chr11	64200314	nonRepeat	nonRepeat
chr11	64357205	nonRepeat	nonRepeat
chr11	65233890	nonRepeat	nonRepeat
chr11	65265077	nonRepeat	nonRepeat
chr11	65478595	LTR	ERV1
chr11	65719622	SINE	Alu
chr11	65896547	LINE	L1
chr11	66544489	nonRepeat	nonRepeat
chr11	68029550	nonRepeat	nonRepeat
chr11	68044157	SINE	Alu
chr11	68051170	SINE	Alu
chr11	68626754	LINE	L1
chr11	68640779	LTR	ERV1
chr11	68684724	SINE	Alu
chr11	68737025	nonRepeat	nonRepeat
chr11	68751353	SINE	Alu
chr11	68791582	SINE	Alu
chr11	68814436	LTR	ERV1
chr11	68823485	nonRepeat	nonRepeat
chr11	69035539	nonRepeat	nonRepeat
chr11	69167450	LINE	L1
chr11	69226562	LINE	L1
chr11	69227218	nonRepeat	nonRepeat
chr11	69245764	LINE	L1
chr11	69258649	nonRepeat	nonRepeat
chr11	69340326	nonRepeat	nonRepeat
chr11	69358936	nonRepeat	nonRepeat
chr11	69448974	nonRepeat	nonRepeat
chr11	69455211	nonRepeat	nonRepeat
chr11	69463394	nonRepeat	nonRepeat
chr11	69475108	nonRepeat	nonRepeat
chr11	69475132	nonRepeat	nonRepeat
chr11	69475216	SINE	Alu
chr11	69479002	LTR	ERVL-MaLR
chr11	69483663	SINE	Alu
chr11	69532213	Low_complexity	Low_complexity
chr11	69532282	Low_complexity	Low_complexity
chr11	69532308	Low_complexity	Low_complexity
chr11	69532314	Low_complexity	Low_complexity
chr11	69532347	Low_complexity	Low_complexity
chr11	69554420	SINE	MIR
chr11	69571095	LINE	L1
chr11	69572603	LINE	L2
chr11	69586808	nonRepeat	nonRepeat
chr11	69590385	nonRepeat	nonRepeat
chr11	69593160	nonRepeat	nonRepeat
chr11	69598033	SINE	Alu
chr11	69622868	LTR	ERVL-MaLR
chr11	69642254	nonRepeat	nonRepeat
chr11	69652356	DNA	hAT-Charlie
chr11	69657720	nonRepeat	nonRepeat
chr11	69659983	LTR	ERVL-MaLR
chr11	69681597	nonRepeat	nonRepeat
chr11	69687282	Simple_repeat	Simple_repeat
chr11	69687299	Simple_repeat	Simple_repeat
chr11	69687305	Simple_repeat	Simple_repeat
chr11	70024475	nonRepeat	nonRepeat
chr11	70030139	SINE	MIR
chr11	70086068	SINE	MIR
chr11	70201794	nonRepeat	nonRepeat
chr11	70201816	nonRepeat	nonRepeat
chr11	70203275	nonRepeat	nonRepeat
chr11	70292781	LINE	L1
chr11	70292806	LINE	L1
chr11	70292875	SINE	Alu
chr11	70292876	SINE	Alu
chr11	70769951	SINE	Alu
chr11	70791199	LINE	L1
chr11	71451860	LTR	ERV1
chr11	71453369	LTR	ERV1
chr11	71571421	nonRepeat	nonRepeat
chr11	72943433	SINE	MIR
chr11	73132018	nonRepeat	nonRepeat
chr11	73380920	SINE	Alu
chr11	73381001	SINE	Alu
chr11	73382226	SINE	Alu
chr11	74844975	nonRepeat	nonRepeat
chr11	75287796	nonRepeat	nonRepeat
chr11	76246842	nonRepeat	nonRepeat
chr11	76946286	LINE	L1
chr11	77675455	SINE	Alu
chr11	77704108	nonRepeat	nonRepeat
chr11	77935156	nonRepeat	nonRepeat
chr11	78113159	LINE	L2
chr11	78996184	SINE	Alu
chr11	82700790	nonRepeat	nonRepeat
chr11	82782076	nonRepeat	nonRepeat
chr11	83163665	nonRepeat	nonRepeat
chr11	83192185	nonRepeat	nonRepeat
chr11	83431200	SINE	Alu
chr11	83656793	nonRepeat	nonRepeat
chr11	85195150	rRNA	rRNA
chr11	85195232	rRNA	rRNA
chr11	85881723	nonRepeat	nonRepeat
chr11	85881770	SINE	Alu
chr11	86331908	nonRepeat	nonRepeat
chr11	87482624	nonRepeat	nonRepeat
chr11	87566555	nonRepeat	nonRepeat
chr11	87655897	nonRepeat	nonRepeat
chr11	87810130	SINE	Alu
chr11	87810192	LINE	L1
chr11	88711637	DNA	hAT-Charlie
chr11	88711682	DNA	hAT-Charlie
chr11	88936794	LINE	L1
chr11	89717067	Other	Other
chr11	90832873	nonRepeat	nonRepeat
chr11	91529818	SINE	Alu
chr11	91906061	LINE	L1
chr11	92081866	nonRepeat	nonRepeat
chr11	93239675	SINE	Alu
chr11	93497282	LTR	ERVL
chr11	94818842	nonRepeat	nonRepeat
chr11	99840254	nonRepeat	nonRepeat
chr11	100676464	LTR	ERV1
chr11	100735607	nonRepeat	nonRepeat
chr11	101023406	LINE	L1
chr11	101023460	LINE	L1
chr11	104568720	nonRepeat	nonRepeat
chr11	104641691	nonRepeat	nonRepeat
chr11	104641759	SINE	Alu
chr11	104641762	SINE	Alu
chr11	105468270	nonRepeat	nonRepeat
chr11	108743830	nonRepeat	nonRepeat
chr11	109117199	nonRepeat	nonRepeat
chr11	110092569	nonRepeat	nonRepeat
chr11	110523389	LINE	L1
chr11	111827459	SINE	Alu
chr11	112807176	SINE	Alu
chr11	113038807	nonRepeat	nonRepeat
chr11	113961463	nonRepeat	nonRepeat
chr11	113964191	nonRepeat	nonRepeat
chr11	113977215	SINE	Alu
chr11	115258566	LINE	L1
chr11	115511377	nonRepeat	nonRepeat
chr11	115804929	nonRepeat	nonRepeat
chr11	115986746	LINE	L1
chr11	116987018	nonRepeat	nonRepeat
chr11	117026864	SINE	Alu
chr11	118647385	SINE	Alu
chr11	118976122	SINE	Alu
chr11	120182705	LINE	L2
chr11	120259620	SINE	Alu
chr11	120318374	SINE	Alu
chr11	120345441	nonRepeat	nonRepeat
chr11	121116328	nonRepeat	nonRepeat
chr11	121116371	nonRepeat	nonRepeat
chr11	121422658	nonRepeat	nonRepeat
chr11	121691962	Low_complexity	Low_complexity
chr11	122687039	nonRepeat	nonRepeat
chr11	123294165	LINE	L2
chr11	123717339	nonRepeat	nonRepeat
chr11	124162764	LINE	L1
chr11	125616670	nonRepeat	nonRepeat
chr11	125756799	SINE	Alu
chr11	125756815	SINE	Alu
chr11	125936376	nonRepeat	nonRepeat
chr11	126047081	LTR	ERVL-MaLR
chr11	126244219	SINE	Alu
chr11	126385298	SINE	Alu
chr11	126755082	nonRepeat	nonRepeat
chr11	127036896	LINE	L1
chr11	128174857	nonRepeat	nonRepeat
chr11	128995945	DNA	PiggyBac
chr11	129227201	SINE	Alu
chr11	129657137	LINE	L1
chr11	130369916	LINE	L1
chr11	131305313	LINE	L1
chr11	133488073	LINE	L1
chr11	133774796	nonRepeat	nonRepeat
chr11	134428455	LINE	CR1
chr11	134799817	nonRepeat	nonRepeat
chr11	134946519	nonRepeat	nonRepeat
chr12	67630	nonRepeat	nonRepeat
chr12	74128	nonRepeat	nonRepeat
chr12	82418	nonRepeat	nonRepeat
chr12	86173	nonRepeat	nonRepeat
chr12	94114	nonRepeat	nonRepeat
chr12	94693	Satellite	telo
chr12	94732	Satellite	telo
chr12	94816	Satellite	telo
chr12	95251	Simple_repeat	Simple_repeat
chr12	95256	Simple_repeat	Simple_repeat
chr12	95279	Simple_repeat	Simple_repeat
chr12	95341	Simple_repeat	Simple_repeat
chr12	95370	Simple_repeat	Simple_repeat
chr12	95424	Simple_repeat	Simple_repeat
chr12	95433	Simple_repeat	Simple_repeat
chr12	95434	Simple_repeat	Simple_repeat
chr12	95435	Simple_repeat	Simple_repeat
chr12	95437	Simple_repeat	Simple_repeat
chr12	95442	Simple_repeat	Simple_repeat
chr12	95444	Simple_repeat	Simple_repeat
chr12	95450	Simple_repeat	Simple_repeat
chr12	95477	Simple_repeat	Simple_repeat
chr12	95479	Simple_repeat	Simple_repeat
chr12	95480	Simple_repeat	Simple_repeat
chr12	95484	Simple_repeat	Simple_repeat
chr12	95485	Simple_repeat	Simple_repeat
chr12	95486	Simple_repeat	Simple_repeat
chr12	95491	Simple_repeat	Simple_repeat
chr12	95497	Simple_repeat	Simple_repeat
chr12	95502	Simple_repeat	Simple_repeat
chr12	95503	Simple_repeat	Simple_repeat
chr12	95531	Simple_repeat	Simple_repeat
chr12	95532	Simple_repeat	Simple_repeat
chr12	95533	Simple_repeat	Simple_repeat
chr12	95536	Simple_repeat	Simple_repeat
chr12	95539	Simple_repeat	Simple_repeat
chr12	95543	Simple_repeat	Simple_repeat
chr12	95544	Simple_repeat	Simple_repeat
chr12	95546	Simple_repeat	Simple_repeat
chr12	95550	Simple_repeat	Simple_repeat
chr12	95601	Simple_repeat	Simple_repeat
chr12	95613	Simple_repeat	Simple_repeat
chr12	95624	Simple_repeat	Simple_repeat
chr12	95625	Simple_repeat	Simple_repeat
chr12	95627	Simple_repeat	Simple_repeat
chr12	95635	Simple_repeat	Simple_repeat
chr12	95638	Simple_repeat	Simple_repeat
chr12	95641	Simple_repeat	Simple_repeat
chr12	95693	Simple_repeat	Simple_repeat
chr12	95718	Simple_repeat	Simple_repeat
chr12	95729	Simple_repeat	Simple_repeat
chr12	95739	Simple_repeat	Simple_repeat
chr12	95741	nonRepeat	nonRepeat
chr12	95742	nonRepeat	nonRepeat
chr12	194327	nonRepeat	nonRepeat
chr12	324159	nonRepeat	nonRepeat
chr12	1765582	SINE	Alu
chr12	2016917	nonRepeat	nonRepeat
chr12	5951302	SINE	Alu
chr12	7509443	nonRepeat	nonRepeat
chr12	7510647	LINE	L1
chr12	7528374	nonRepeat	nonRepeat
chr12	7635416	nonRepeat	nonRepeat
chr12	7953019	scRNA	scRNA
chr12	9089956	nonRepeat	nonRepeat
chr12	9494918	nonRepeat	nonRepeat
chr12	10796485	LINE	L2
chr12	11740616	nonRepeat	nonRepeat
chr12	12872067	nonRepeat	nonRepeat
chr12	13667736	LINE	L1
chr12	13746517	LINE	L1
chr12	13917086	nonRepeat	nonRepeat
chr12	15947636	LINE	L1
chr12	18731610	nonRepeat	nonRepeat
chr12	19728894	nonRepeat	nonRepeat
chr12	20264192	SINE	MIR
chr12	20296544	nonRepeat	nonRepeat
chr12	21035362	SINE	Alu
chr12	21753771	nonRepeat	nonRepeat
chr12	22465784	nonRepeat	nonRepeat
chr12	23792880	nonRepeat	nonRepeat
chr12	23851117	LINE	L1
chr12	24369511	LTR	ERVL
chr12	24426800	LINE	L1
chr12	26098126	SINE	Alu
chr12	27136775	nonRepeat	nonRepeat
chr12	28517564	nonRepeat	nonRepeat
chr12	28949650	LTR	ERVL-MaLR
chr12	31834205	SINE	Alu
chr12	32890528	nonRepeat	nonRepeat
chr12	33139135	nonRepeat	nonRepeat
chr12	33258319	LINE	L1
chr12	33258939	LINE	L1
chr12	33425524	SINE	Alu
chr12	33693084	LINE	L1
chr12	33695936	DNA	TcMar-Tigger
chr12	34368013	nonRepeat	nonRepeat
chr12	34372612	rRNA	rRNA
chr12	34372613	rRNA	rRNA
chr12	34372684	rRNA	rRNA
chr12	34414852	Simple_repeat	Simple_repeat
chr12	34458348	Satellite	centr
chr12	34804474	Satellite	centr
chr12	34813113	Satellite	centr
chr12	34835930	Satellite	centr
chr12	34843277	Satellite	centr
chr12	34845814	Satellite	centr
chr12	34852650	Satellite	centr
chr12	34852738	Satellite	centr
chr12	37995094	Satellite	centr
chr12	38029560	Satellite	centr
chr12	38248612	Satellite	centr
chr12	38248665	Satellite	centr
chr12	38383335	Satellite	centr
chr12	38392271	Satellite	centr
chr12	38392321	Satellite	centr
chr12	38443509	nonRepeat	nonRepeat
chr12	38719823	nonRepeat	nonRepeat
chr12	39535733	nonRepeat	nonRepeat
chr12	40068731	LINE	L1
chr12	40172846	DNA	hAT-Tip100
chr12	41869446	nonRepeat	nonRepeat
chr12	41926432	LINE	L1
chr12	44213968	SINE	Alu
chr12	44745756	nonRepeat	nonRepeat
chr12	47470747	nonRepeat	nonRepeat
chr12	48107169	nonRepeat	nonRepeat
chr12	50489827	LINE	L2
chr12	51565194	SINE	Alu
chr12	53410558	nonRepeat	nonRepeat
chr12	53412457	nonRepeat	nonRepeat
chr12	53578518	nonRepeat	nonRepeat
chr12	53815996	SINE	Alu
chr12	56868896	nonRepeat	nonRepeat
chr12	56868897	nonRepeat	nonRepeat
chr12	56869742	nonRepeat	nonRepeat
chr12	56869762	nonRepeat	nonRepeat
chr12	57280740	LTR	ERVL-MaLR
chr12	57280755	LTR	ERVL-MaLR
chr12	57308159	Simple_repeat	Simple_repeat
chr12	57308160	Simple_repeat	Simple_repeat
chr12	57940723	nonRepeat	nonRepeat
chr12	57979584	nonRepeat	nonRepeat
chr12	58424416	LTR	ERVL-MaLR
chr12	58839508	nonRepeat	nonRepeat
chr12	59501119	nonRepeat	nonRepeat
chr12	62748847	nonRepeat	nonRepeat
chr12	62893835	nonRepeat	nonRepeat
chr12	62949812	nonRepeat	nonRepeat
chr12	62983277	nonRepeat	nonRepeat
chr12	63181366	SINE	Alu
chr12	63570860	LTR	ERVL-MaLR
chr12	64264301	nonRepeat	nonRepeat
chr12	64504113	nonRepeat	nonRepeat
chr12	65341424	nonRepeat	nonRepeat
chr12	65690497	nonRepeat	nonRepeat
chr12	65942402	nonRepeat	nonRepeat
chr12	66204424	nonRepeat	nonRepeat
chr12	66204457	nonRepeat	nonRepeat
chr12	66241628	nonRepeat	nonRepeat
chr12	66451369	nonRepeat	nonRepeat
chr12	66451371	nonRepeat	nonRepeat
chr12	66451372	Simple_repeat	Simple_repeat
chr12	66451373	Simple_repeat	Simple_repeat
chr12	66451377	Simple_repeat	Simple_repeat
chr12	66451439	SINE	Alu
chr12	66451456	SINE	Alu
chr12	66451463	SINE	Alu
chr12	66451465	SINE	Alu
chr12	66677753	nonRepeat	nonRepeat
chr12	67426565	nonRepeat	nonRepeat
chr12	68339190	nonRepeat	nonRepeat
chr12	68942537	nonRepeat	nonRepeat
chr12	69774315	LINE	L1
chr12	71935246	nonRepeat	nonRepeat
chr12	72380479	nonRepeat	nonRepeat
chr12	75332295	LINE	L1
chr12	76408131	SINE	MIR
chr12	77594084	LINE	L1
chr12	81595768	nonRepeat	nonRepeat
chr12	83974981	nonRepeat	nonRepeat
chr12	84251819	LINE	L1
chr12	84251820	LINE	L1
chr12	84442928	SINE	MIR
chr12	84442929	SINE	MIR
chr12	85019373	nonRepeat	nonRepeat
chr12	85057969	nonRepeat	nonRepeat
chr12	85230999	LTR	ERVL
chr12	85231052	nonRepeat	nonRepeat
chr12	89630634	nonRepeat	nonRepeat
chr12	90979684	nonRepeat	nonRepeat
chr12	90979716	nonRepeat	nonRepeat
chr12	91085588	nonRepeat	nonRepeat
chr12	91086008	nonRepeat	nonRepeat
chr12	91663048	nonRepeat	nonRepeat
chr12	92840792	nonRepeat	nonRepeat
chr12	92924609	nonRepeat	nonRepeat
chr12	93231381	nonRepeat	nonRepeat
chr12	93767515	nonRepeat	nonRepeat
chr12	94150307	nonRepeat	nonRepeat
chr12	96615543	nonRepeat	nonRepeat
chr12	96628593	SINE	MIR
chr12	98852510	SINE	Alu
chr12	98853156	SINE	Alu
chr12	100534354	SINE	Alu
chr12	100673229	LINE	L1
chr12	101348806	nonRepeat	nonRepeat
chr12	102538181	nonRepeat	nonRepeat
chr12	102704223	LINE	L1
chr12	102992464	nonRepeat	nonRepeat
chr12	103909790	nonRepeat	nonRepeat
chr12	105031125	LINE	L1
chr12	105399597	DNA	TcMar-Tigger
chr12	105712305	LTR	ERV1
chr12	106460935	nonRepeat	nonRepeat
chr12	107678315	nonRepeat	nonRepeat
chr12	107758083	SINE	Alu
chr12	107980285	nonRepeat	nonRepeat
chr12	109157219	SINE	Alu
chr12	110320429	nonRepeat	nonRepeat
chr12	110320468	SINE	Alu
chr12	110478839	SINE	Alu
chr12	111880797	nonRepeat	nonRepeat
chr12	111880825	nonRepeat	nonRepeat
chr12	113606808	nonRepeat	nonRepeat
chr12	113606823	nonRepeat	nonRepeat
chr12	113741935	SINE	Alu
chr12	113741936	SINE	Alu
chr12	113860707	SINE	MIR
chr12	113885168	SINE	Alu
chr12	113885194	nonRepeat	nonRepeat
chr12	114940555	nonRepeat	nonRepeat
chr12	114941829	SINE	Alu
chr12	116230447	LTR	ERVL-MaLR
chr12	118260607	DNA	TcMar-Tigger
chr12	118811165	nonRepeat	nonRepeat
chr12	118897005	DNA	TcMar-Tigger
chr12	118949047	SINE	MIR
chr12	119320260	SINE	Alu
chr12	119475798	nonRepeat	nonRepeat
chr12	120121955	nonRepeat	nonRepeat
chr12	120427384	nonRepeat	nonRepeat
chr12	120812093	LINE	L1
chr12	120812094	LINE	L1
chr12	120990838	nonRepeat	nonRepeat
chr12	120990887	SINE	Alu
chr12	121391989	SINE	Alu
chr12	121708445	nonRepeat	nonRepeat
chr12	122402052	Simple_repeat	Simple_repeat
chr12	125896194	nonRepeat	nonRepeat
chr12	125939919	nonRepeat	nonRepeat
chr12	127258028	nonRepeat	nonRepeat
chr12	127645646	LTR	ERV1
chr12	127650453	rRNA	rRNA
chr12	127650866	rRNA	rRNA
chr12	127650932	rRNA	rRNA
chr12	127650988	nonRepeat	nonRepeat
chr12	128866413	nonRepeat	nonRepeat
chr12	129194505	LTR	ERVL
chr12	129385352	SINE	Alu
chr12	129385439	SINE	Alu
chr12	129949962	LINE	L1
chr12	130923006	nonRepeat	nonRepeat
chr12	131645958	nonRepeat	nonRepeat
chr12	132411090	Other	Other
chr12	133512087	LINE	L1
chr12	133523592	SINE	Alu
chr12	133705706	LINE	L1
chr12	133705731	LINE	L1
chr12	133841653	Simple_repeat	Simple_repeat
chr12	133841770	Simple_repeat	Simple_repeat
chr12	133841775	Simple_repeat	Simple_repeat
chr12	133841897	nonRepeat	nonRepeat
chr13	19447162	nonRepeat	nonRepeat
chr13	19969828	nonRepeat	nonRepeat
chr13	20034369	LINE	L1
chr13	20708822	nonRepeat	nonRepeat
chr13	22612943	LINE	L1
chr13	22612977	LINE	L1
chr13	22756743	LINE	L1
chr13	22948394	LTR	ERVL-MaLR
chr13	24227741	LINE	L2
chr13	24964478	nonRepeat	nonRepeat
chr13	24964482	nonRepeat	nonRepeat
chr13	25660843	SINE	Alu
chr13	28769165	nonRepeat	nonRepeat
chr13	28770879	nonRepeat	nonRepeat
chr13	29128519	nonRepeat	nonRepeat
chr13	30606159	LTR	ERVL-MaLR
chr13	31472283	LTR	ERVL
chr13	33766307	nonRepeat	nonRepeat
chr13	34239715	nonRepeat	nonRepeat
chr13	35179143	LTR	ERVL-MaLR
chr13	35743594	nonRepeat	nonRepeat
chr13	35882660	Simple_repeat	Simple_repeat
chr13	35882757	Simple_repeat	Simple_repeat
chr13	36621174	LINE	L1
chr13	36887274	nonRepeat	nonRepeat
chr13	36887303	nonRepeat	nonRepeat
chr13	37420484	SINE	Alu
chr13	38061154	SINE	MIR
chr13	39246968	nonRepeat	nonRepeat
chr13	39752987	LTR	ERVL
chr13	40370515	SINE	Alu
chr13	40370561	SINE	Alu
chr13	40709596	nonRepeat	nonRepeat
chr13	41110427	SINE	Alu
chr13	41820643	DNA	TcMar?
chr13	43208443	LINE	L1
chr13	43453033	nonRepeat	nonRepeat
chr13	44766491	nonRepeat	nonRepeat
chr13	45966900	SINE	Alu
chr13	46654237	nonRepeat	nonRepeat
chr13	47060983	LINE	L1
chr13	47095920	LTR	ERVL-MaLR
chr13	47512284	LINE	L1
chr13	49243132	LINE	L1
chr13	49243137	LINE	L1
chr13	50003879	LINE	L1
chr13	50004013	nonRepeat	nonRepeat
chr13	50263361	nonRepeat	nonRepeat
chr13	50263403	nonRepeat	nonRepeat
chr13	51165163	nonRepeat	nonRepeat
chr13	52418625	nonRepeat	nonRepeat
chr13	52615584	LINE	L1
chr13	53011792	SINE	Alu
chr13	55468718	LINE	L2
chr13	56044273	nonRepeat	nonRepeat
chr13	56275119	Simple_repeat	Simple_repeat
chr13	56598122	nonRepeat	nonRepeat
chr13	57093909	nonRepeat	nonRepeat
chr13	57230579	nonRepeat	nonRepeat
chr13	57327961	nonRepeat	nonRepeat
chr13	57677243	LINE	L1
chr13	59211154	nonRepeat	nonRepeat
chr13	59827939	SINE	Alu
chr13	59828449	nonRepeat	nonRepeat
chr13	59921279	LTR	ERV1
chr13	61789407	nonRepeat	nonRepeat
chr13	62198455	LINE	L1
chr13	62573493	SINE	Alu
chr13	62607730	nonRepeat	nonRepeat
chr13	63147352	SINE	MIR
chr13	63147362	SINE	MIR
chr13	64336892	LTR	ERVL-MaLR
chr13	64365167	nonRepeat	nonRepeat
chr13	65260354	Simple_repeat	Simple_repeat
chr13	66039880	LINE	L1
chr13	66232678	nonRepeat	nonRepeat
chr13	66428636	DNA	hAT-Charlie
chr13	66789272	DNA	TcMar-Tigger
chr13	66853284	nonRepeat	nonRepeat
chr13	67346498	nonRepeat	nonRepeat
chr13	67499053	nonRepeat	nonRepeat
chr13	69086031	LTR	ERVL-MaLR
chr13	69086101	LTR	ERVL-MaLR
chr13	69478927	LTR	ERVL-MaLR
chr13	70229844	LINE	L1
chr13	70805076	SINE	Alu
chr13	71498151	nonRepeat	nonRepeat
chr13	71990633	Simple_repeat	Simple_repeat
chr13	72567990	LINE	CR1
chr13	75213064	nonRepeat	nonRepeat
chr13	75214806	nonRepeat	nonRepeat
chr13	76955967	LTR	ERV1
chr13	77014602	nonRepeat	nonRepeat
chr13	77226176	LINE	L1
chr13	79161580	nonRepeat	nonRepeat
chr13	79271602	LTR	ERVL-MaLR
chr13	79503350	LINE	L1
chr13	79629589	nonRepeat	nonRepeat
chr13	80299436	nonRepeat	nonRepeat
chr13	80299574	nonRepeat	nonRepeat
chr13	81151195	nonRepeat	nonRepeat
chr13	82830019	DNA	hAT-Charlie
chr13	83940159	LINE	L1
chr13	84491584	nonRepeat	nonRepeat
chr13	84766274	nonRepeat	nonRepeat
chr13	84766393	nonRepeat	nonRepeat
chr13	84862716	nonRepeat	nonRepeat
chr13	85662622	SINE	Alu
chr13	86161361	nonRepeat	nonRepeat
chr13	86969110	LTR	ERV1
chr13	86969208	LTR	ERV1
chr13	86969240	LTR	ERV1
chr13	87817825	LTR	ERVL-MaLR
chr13	87999864	Low_complexity	Low_complexity
chr13	87999907	SINE	Alu
chr13	88395490	nonRepeat	nonRepeat
chr13	88395590	nonRepeat	nonRepeat
chr13	88395591	nonRepeat	nonRepeat
chr13	88395609	nonRepeat	nonRepeat
chr13	88767692	nonRepeat	nonRepeat
chr13	88913534	nonRepeat	nonRepeat
chr13	89068320	LINE	L1
chr13	89068321	LINE	L1
chr13	90251751	nonRepeat	nonRepeat
chr13	91419423	nonRepeat	nonRepeat
chr13	91419424	nonRepeat	nonRepeat
chr13	91419601	nonRepeat	nonRepeat
chr13	91419632	nonRepeat	nonRepeat
chr13	91419633	nonRepeat	nonRepeat
chr13	91419657	nonRepeat	nonRepeat
chr13	91551940	nonRepeat	nonRepeat
chr13	91553096	nonRepeat	nonRepeat
chr13	92547780	LTR	ERV1
chr13	92778170	Simple_repeat	Simple_repeat
chr13	93095626	LTR	ERVL-MaLR
chr13	94093647	LINE	L1
chr13	94258442	LINE	CR1
chr13	94992005	SINE	Alu
chr13	95067270	nonRepeat	nonRepeat
chr13	95132330	nonRepeat	nonRepeat
chr13	95530167	SINE	Alu
chr13	98347349	nonRepeat	nonRepeat
chr13	98711596	nonRepeat	nonRepeat
chr13	98711747	LTR	ERVL-MaLR
chr13	99597245	nonRepeat	nonRepeat
chr13	99639842	nonRepeat	nonRepeat
chr13	100064924	nonRepeat	nonRepeat
chr13	100065114	nonRepeat	nonRepeat
chr13	100346671	nonRepeat	nonRepeat
chr13	100901941	LINE	L1
chr13	101243775	LTR	ERVL-MaLR
chr13	101243807	LTR	ERVL-MaLR
chr13	102814076	Simple_repeat	Simple_repeat
chr13	102922270	nonRepeat	nonRepeat
chr13	103360389	nonRepeat	nonRepeat
chr13	104590593	nonRepeat	nonRepeat
chr13	105534853	nonRepeat	nonRepeat
chr13	105879662	nonRepeat	nonRepeat
chr13	106574177	SINE	Alu
chr13	107511485	nonRepeat	nonRepeat
chr13	107670614	nonRepeat	nonRepeat
chr13	108753611	nonRepeat	nonRepeat
chr13	109135124	nonRepeat	nonRepeat
chr13	109135126	nonRepeat	nonRepeat
chr13	109653766	nonRepeat	nonRepeat
chr13	109670868	LINE	L1
chr13	110826062	nonRepeat	nonRepeat
chr13	111180761	SINE	Alu
chr13	112050289	nonRepeat	nonRepeat
chr13	112050360	SINE	Alu
chr13	113225418	DNA	TcMar-Tigger
chr13	113529363	nonRepeat	nonRepeat
chr13	113916007	nonRepeat	nonRepeat
chr13	113920105	nonRepeat	nonRepeat
chr13	114600212	nonRepeat	nonRepeat
chr13	114865110	Simple_repeat	Simple_repeat
chr13	115012692	SINE	Alu
chr13	115087715	SINE	Alu
chr14	19549860	SINE	Alu
chr14	19636593	LINE	L1
chr14	19768104	nonRepeat	nonRepeat
chr14	19938798	LINE	L1
chr14	20023768	SINE	Alu
chr14	20069002	Satellite	telo
chr14	22698418	nonRepeat	nonRepeat
chr14	22708349	LTR	ERV1
chr14	22803629	nonRepeat	nonRepeat
chr14	23557162	nonRepeat	nonRepeat
chr14	24556261	nonRepeat	nonRepeat
chr14	25514558	nonRepeat	nonRepeat
chr14	26189070	LINE	L1
chr14	29829489	nonRepeat	nonRepeat
chr14	29829655	nonRepeat	nonRepeat
chr14	29829656	nonRepeat	nonRepeat
chr14	30356694	nonRepeat	nonRepeat
chr14	32025344	nonRepeat	nonRepeat
chr14	33482200	nonRepeat	nonRepeat
chr14	35113453	SINE	Alu
chr14	36016828	nonRepeat	nonRepeat
chr14	36016829	nonRepeat	nonRepeat
chr14	36915477	nonRepeat	nonRepeat
chr14	36964060	nonRepeat	nonRepeat
chr14	37169652	LINE	CR1
chr14	37603853	SINE	Alu
chr14	38338112	SINE	MIR
chr14	38345155	LINE	L2
chr14	38345961	nonRepeat	nonRepeat
chr14	38693129	LTR	ERV1
chr14	39425960	nonRepeat	nonRepeat
chr14	39800853	LINE	L1
chr14	39937237	LINE	L1
chr14	41005116	LINE	L1
chr14	42015335	SINE	Alu
chr14	42874693	LINE	L1
chr14	42967875	nonRepeat	nonRepeat
chr14	42967876	nonRepeat	nonRepeat
chr14	42989009	LINE	L1
chr14	42989246	LINE	L1
chr14	42989263	LINE	L1
chr14	43159685	nonRepeat	nonRepeat
chr14	43289703	nonRepeat	nonRepeat
chr14	44619512	SINE	Alu
chr14	45610771	Low_complexity	Low_complexity
chr14	45779936	LINE	L1
chr14	46001255	nonRepeat	nonRepeat
chr14	46558776	LTR	ERVL-MaLR
chr14	46917414	LTR	ERVL
chr14	48938153	LTR	ERVL
chr14	49278930	LTR	ERV1
chr14	49354641	LINE	L1
chr14	50207046	nonRepeat	nonRepeat
chr14	51384086	LINE	L1
chr14	52342083	LTR	ERVL-MaLR
chr14	52484661	SINE	Alu
chr14	52933848	nonRepeat	nonRepeat
chr14	54620244	nonRepeat	nonRepeat
chr14	56114503	SINE	Alu
chr14	57989242	LINE	L1
chr14	61135190	LINE	L1
chr14	61250828	SINE	Alu
chr14	61250918	SINE	Alu
chr14	61954498	SINE	Alu
chr14	62636074	LTR	ERVL
chr14	62783251	DNA	hAT-Charlie
chr14	63214814	LTR	ERV1
chr14	64878429	SINE	Alu
chr14	64894223	nonRepeat	nonRepeat
chr14	64914527	nonRepeat	nonRepeat
chr14	65105242	SINE	Alu
chr14	65459199	DNA	TcMar-Tc2
chr14	66126372	nonRepeat	nonRepeat
chr14	67494515	LINE	L1
chr14	68040672	nonRepeat	nonRepeat
chr14	68618535	LINE	L1
chr14	68618577	SINE	Alu
chr14	69200235	nonRepeat	nonRepeat
chr14	69718082	nonRepeat	nonRepeat
chr14	70245864	SINE	Alu
chr14	70273565	SINE	Alu
chr14	70633670	nonRepeat	nonRepeat
chr14	70932989	nonRepeat	nonRepeat
chr14	71976441	SINE	Alu
chr14	72010765	Simple_repeat	Simple_repeat
chr14	73450075	LINE	L1
chr14	73560650	nonRepeat	nonRepeat
chr14	73560719	SINE	Alu
chr14	73795421	LINE	L1
chr14	75121559	nonRepeat	nonRepeat
chr14	75428765	nonRepeat	nonRepeat
chr14	76997666	LTR	ERVL-MaLR
chr14	78898685	nonRepeat	nonRepeat
chr14	80088290	DNA	hAT-Charlie
chr14	80237449	LINE	L1
chr14	80385490	nonRepeat	nonRepeat
chr14	80401313	LINE	L1
chr14	82618251	nonRepeat	nonRepeat
chr14	82674786	LINE	L1
chr14	82725215	nonRepeat	nonRepeat
chr14	83266724	nonRepeat	nonRepeat
chr14	83285545	nonRepeat	nonRepeat
chr14	84607070	nonRepeat	nonRepeat
chr14	85091440	SINE	Alu
chr14	86914668	nonRepeat	nonRepeat
chr14	88387716	nonRepeat	nonRepeat
chr14	89363318	SINE	Alu
chr14	91309115	nonRepeat	nonRepeat
chr14	91499559	LINE	L1
chr14	92258480	SINE	Alu
chr14	92353742	nonRepeat	nonRepeat
chr14	93185603	Simple_repeat	Simple_repeat
chr14	93496033	nonRepeat	nonRepeat
chr14	96085136	LTR	ERVL-MaLR
chr14	96085139	LTR	ERVL-MaLR
chr14	96085213	LTR	ERVL-MaLR
chr14	96085338	LTR	ERVL-MaLR
chr14	97405605	LINE	L2
chr14	101513069	SINE	MIR
chr14	102341634	nonRepeat	nonRepeat
chr14	104013583	nonRepeat	nonRepeat
chr14	104156127	nonRepeat	nonRepeat
chr14	104580816	nonRepeat	nonRepeat
chr14	107050990	LTR	ERV1
chr15	20003555	Satellite	centr
chr15	20053493	SINE	Alu
chr15	20057321	nonRepeat	nonRepeat
chr15	20120731	nonRepeat	nonRepeat
chr15	20148718	nonRepeat	nonRepeat
chr15	20148796	nonRepeat	nonRepeat
chr15	20154189	LINE	L1
chr15	20345798	Low_complexity	Low_complexity
chr15	20511246	nonRepeat	nonRepeat
chr15	20778072	nonRepeat	nonRepeat
chr15	21352414	Low_complexity	Low_complexity
chr15	22065820	LTR	ERV1
chr15	22339154	nonRepeat	nonRepeat
chr15	23162335	SINE	Alu
chr15	24092011	LINE	L1
chr15	25165243	nonRepeat	nonRepeat
chr15	25679816	nonRepeat	nonRepeat
chr15	26569501	LINE	L1
chr15	26672036	LTR	ERVL
chr15	26672067	LTR	ERVL
chr15	27031371	LINE	L1
chr15	27031546	nonRepeat	nonRepeat
chr15	28459070	nonRepeat	nonRepeat
chr15	28691589	SINE	Alu
chr15	28900991	nonRepeat	nonRepeat
chr15	29214025	nonRepeat	nonRepeat
chr15	29357281	nonRepeat	nonRepeat
chr15	29387631	SINE	Alu
chr15	30215085	nonRepeat	nonRepeat
chr15	30215145	LINE	L1
chr15	31036565	nonRepeat	nonRepeat
chr15	31385365	SINE	Alu
chr15	31629954	DNA	TcMar-Tigger
chr15	31629964	DNA	TcMar-Tigger
chr15	31673527	LTR	ERVL-MaLR
chr15	34391947	SINE	Alu
chr15	35580276	nonRepeat	nonRepeat
chr15	36586842	nonRepeat	nonRepeat
chr15	36780071	nonRepeat	nonRepeat
chr15	37020128	nonRepeat	nonRepeat
chr15	37020299	nonRepeat	nonRepeat
chr15	38653763	LINE	L2
chr15	38973529	Simple_repeat	Simple_repeat
chr15	39141822	LINE	L2
chr15	39159805	nonRepeat	nonRepeat
chr15	40823440	LINE	L1
chr15	40835863	SINE	Alu
chr15	42504934	LINE	L1
chr15	42509294	SINE	Alu
chr15	42514887	SINE	Alu
chr15	42593196	SINE	Alu
chr15	44307360	SINE	Alu
chr15	44772123	nonRepeat	nonRepeat
chr15	44810615	nonRepeat	nonRepeat
chr15	44884652	nonRepeat	nonRepeat
chr15	45666202	nonRepeat	nonRepeat
chr15	47059885	LTR	ERV1
chr15	47831906	nonRepeat	nonRepeat
chr15	48295959	SINE	MIR
chr15	50041548	nonRepeat	nonRepeat
chr15	53713362	nonRepeat	nonRepeat
chr15	53779444	nonRepeat	nonRepeat
chr15	55266167	nonRepeat	nonRepeat
chr15	55802300	SINE	Alu
chr15	57455366	SINE	Alu
chr15	57550070	nonRepeat	nonRepeat
chr15	58520169	nonRepeat	nonRepeat
chr15	58874640	DNA	hAT
chr15	58874779	LINE	L1
chr15	60237451	nonRepeat	nonRepeat
chr15	60922173	nonRepeat	nonRepeat
chr15	62361661	SINE	Alu
chr15	64776218	nonRepeat	nonRepeat
chr15	64776254	nonRepeat	nonRepeat
chr15	65154890	nonRepeat	nonRepeat
chr15	66795527	nonRepeat	nonRepeat
chr15	67461771	nonRepeat	nonRepeat
chr15	67739491	SINE	MIR
chr15	68654128	nonRepeat	nonRepeat
chr15	70679616	nonRepeat	nonRepeat
chr15	76097174	SINE	Alu
chr15	76683967	nonRepeat	nonRepeat
chr15	77910867	Simple_repeat	Simple_repeat
chr15	77910870	Simple_repeat	Simple_repeat
chr15	77910886	Simple_repeat	Simple_repeat
chr15	78292082	nonRepeat	nonRepeat
chr15	78450807	SINE	Alu
chr15	79832240	LINE	L2
chr15	80755812	Simple_repeat	Simple_repeat
chr15	81194935	nonRepeat	nonRepeat
chr15	81315462	SINE	Alu
chr15	83898271	Simple_repeat	Simple_repeat
chr15	83898476	Simple_repeat	Simple_repeat
chr15	83898517	Simple_repeat	Simple_repeat
chr15	83898558	Simple_repeat	Simple_repeat
chr15	83924783	nonRepeat	nonRepeat
chr15	84646071	DNA	hAT-Charlie
chr15	85449263	SINE	Alu
chr15	86032860	nonRepeat	nonRepeat
chr15	86032872	nonRepeat	nonRepeat
chr15	87313495	LINE	L2
chr15	87706644	SINE	MIR
chr15	88161993	DNA	hAT
chr15	88308333	nonRepeat	nonRepeat
chr15	88688187	nonRepeat	nonRepeat
chr15	88688212	nonRepeat	nonRepeat
chr15	89336216	nonRepeat	nonRepeat
chr15	91823681	LINE	L2
chr15	92344374	nonRepeat	nonRepeat
chr15	92436735	LTR	ERVL-MaLR
chr15	93416986	SINE	Alu
chr15	95191513	Simple_repeat	Simple_repeat
chr15	95266422	SINE	MIR
chr15	96269669	nonRepeat	nonRepeat
chr15	96445183	nonRepeat	nonRepeat
chr15	96500887	SINE	Alu
chr15	99847272	nonRepeat	nonRepeat
chr15	99847308	nonRepeat	nonRepeat
chr15	100354564	nonRepeat	nonRepeat
chr15	100453064	nonRepeat	nonRepeat
chr15	101034629	SINE	Alu
chr15	101546222	LINE	L1
chr15	101924247	DNA	hAT-Charlie
chr15	102327821	nonRepeat	nonRepeat
chr15	102408796	nonRepeat	nonRepeat
chr15	102470655	nonRepeat	nonRepeat
chr15	102495111	nonRepeat	nonRepeat
chr15	102520328	Satellite	telo
chr15	102521208	Simple_repeat	Simple_repeat
chr15	102521231	Simple_repeat	Simple_repeat
chr15	102521277	Simple_repeat	Simple_repeat
chr15	102521280	Simple_repeat	Simple_repeat
chr15	102521337	Simple_repeat	Simple_repeat
chr15	102521343	Simple_repeat	Simple_repeat
chr15	102521361	Simple_repeat	Simple_repeat
chr15	102521368	Simple_repeat	Simple_repeat
chr15	102521370	Simple_repeat	Simple_repeat
chr15	102521392	nonRepeat	nonRepeat
chr16	69222	nonRepeat	nonRepeat
chr16	69751	Simple_repeat	Simple_repeat
chr16	69799	Simple_repeat	Simple_repeat
chr16	69835	Simple_repeat	Simple_repeat
chr16	403697	nonRepeat	nonRepeat
chr16	952703	nonRepeat	nonRepeat
chr16	981450	nonRepeat	nonRepeat
chr16	981993	nonRepeat	nonRepeat
chr16	1106514	LTR	ERV1
chr16	1653196	nonRepeat	nonRepeat
chr16	1723992	nonRepeat	nonRepeat
chr16	2105468	nonRepeat	nonRepeat
chr16	2318214	nonRepeat	nonRepeat
chr16	2780326	SINE	Alu
chr16	3341695	nonRepeat	nonRepeat
chr16	4171537	LTR	Gypsy?
chr16	4773871	SINE	Alu
chr16	5009306	nonRepeat	nonRepeat
chr16	5081541	LINE	L2
chr16	5332286	LTR	ERVL-MaLR
chr16	6006462	nonRepeat	nonRepeat
chr16	6075152	nonRepeat	nonRepeat
chr16	7464068	DNA	hAT-Charlie
chr16	9362868	nonRepeat	nonRepeat
chr16	9757988	nonRepeat	nonRepeat
chr16	9835820	LTR	ERVL-MaLR
chr16	9836561	LTR	ERVL
chr16	9915769	nonRepeat	nonRepeat
chr16	9953813	LINE	L2
chr16	10523240	SINE	Alu
chr16	11660021	LINE	L2
chr16	12055529	SINE	Alu
chr16	13130312	LINE	L1
chr16	13250153	SINE	MIR
chr16	13502142	DNA	hAT-Tip100
chr16	14055676	nonRepeat	nonRepeat
chr16	17234963	nonRepeat	nonRepeat
chr16	17236325	SINE	Alu
chr16	17294132	nonRepeat	nonRepeat
chr16	17298801	nonRepeat	nonRepeat
chr16	17298824	Simple_repeat	Simple_repeat
chr16	17337492	SINE	MIR
chr16	20237759	nonRepeat	nonRepeat
chr16	20481157	LTR	ERVL
chr16	20494922	nonRepeat	nonRepeat
chr16	21887228	SINE	Alu
chr16	21887287	LINE	L2
chr16	22241621	SINE	Alu
chr16	22843369	SINE	Alu
chr16	22843401	SINE	Alu
chr16	23031982	SINE	Alu
chr16	23703217	nonRepeat	nonRepeat
chr16	24530785	LINE	L1
chr16	24530839	SINE	Alu
chr16	25918123	nonRepeat	nonRepeat
chr16	26980081	SINE	Alu
chr16	26980135	DNA	MuDR
chr16	27069688	nonRepeat	nonRepeat
chr16	27071445	SINE	MIR
chr16	27195945	nonRepeat	nonRepeat
chr16	27229423	SINE	Alu
chr16	27614409	LTR	ERV1
chr16	28020247	SINE	Alu
chr16	28169369	LINE	L1
chr16	30427577	LINE	L2
chr16	30689298	SINE	MIR
chr16	30714792	SINE	Alu
chr16	30773743	nonRepeat	nonRepeat
chr16	31282400	nonRepeat	nonRepeat
chr16	31667315	LINE	L1
chr16	32118466	nonRepeat	nonRepeat
chr16	32118492	nonRepeat	nonRepeat
chr16	32156833	nonRepeat	nonRepeat
chr16	32163622	nonRepeat	nonRepeat
chr16	32250419	nonRepeat	nonRepeat
chr16	32250465	nonRepeat	nonRepeat
chr16	32500026	Satellite	centr
chr16	32701607	nonRepeat	nonRepeat
chr16	32701653	nonRepeat	nonRepeat
chr16	32720350	nonRepeat	nonRepeat
chr16	32786508	nonRepeat	nonRepeat
chr16	32793296	nonRepeat	nonRepeat
chr16	32832031	nonRepeat	nonRepeat
chr16	32914527	Simple_repeat	Simple_repeat
chr16	33061763	nonRepeat	nonRepeat
chr16	33099747	nonRepeat	nonRepeat
chr16	33106535	nonRepeat	nonRepeat
chr16	33516656	nonRepeat	nonRepeat
chr16	33876801	Satellite	Satellite
chr16	33894108	nonRepeat	nonRepeat
chr16	33896652	Satellite	Satellite
chr16	33955267	LTR	ERV1
chr16	33958002	Low_complexity	Low_complexity
chr16	33959484	nonRepeat	nonRepeat
chr16	33963435	rRNA	rRNA
chr16	34178034	nonRepeat	nonRepeat
chr16	34252390	nonRepeat	nonRepeat
chr16	35270603	Satellite	centr
chr16	46387375	Satellite	Satellite
chr16	46388502	Satellite	Satellite
chr16	46389258	Satellite	Satellite
chr16	46389725	Satellite	Satellite
chr16	46389768	Satellite	Satellite
chr16	46389827	Satellite	Satellite
chr16	46393214	Satellite	Satellite
chr16	46393472	Satellite	Satellite
chr16	46394867	Satellite	Satellite
chr16	46395166	Satellite	Satellite
chr16	46395758	Satellite	Satellite
chr16	46396029	Satellite	Satellite
chr16	46396994	Satellite	Satellite
chr16	46397844	Satellite	Satellite
chr16	46400147	Satellite	Satellite
chr16	46401464	Satellite	Satellite
chr16	46401486	Satellite	Satellite
chr16	46401507	Satellite	Satellite
chr16	46401566	Satellite	Satellite
chr16	46401837	Satellite	Satellite
chr16	46402114	Satellite	Satellite
chr16	46402802	Satellite	Satellite
chr16	46404256	Satellite	Satellite
chr16	46404502	Satellite	Satellite
chr16	46405134	Satellite	Satellite
chr16	46405207	Satellite	Satellite
chr16	46405392	Satellite	Satellite
chr16	46405933	nonRepeat	nonRepeat
chr16	46406787	Satellite	Satellite
chr16	46407678	Satellite	Satellite
chr16	46407828	Satellite	Satellite
chr16	46407949	Satellite	Satellite
chr16	46408203	Satellite	Satellite
chr16	46408721	Satellite	Satellite
chr16	46408891	Satellite	Satellite
chr16	46411908	Satellite	Satellite
chr16	46415941	Satellite	Satellite
chr16	46416617	Satellite	Satellite
chr16	46416802	Satellite	Satellite
chr16	46419804	Satellite	Satellite
chr16	46420783	Satellite	Satellite
chr16	46421745	Satellite	Satellite
chr16	46422016	Satellite	Satellite
chr16	46422608	Satellite	Satellite
chr16	46424557	Satellite	Satellite
chr16	46425569	Satellite	Satellite
chr16	46425938	Satellite	Satellite
chr16	46425940	Satellite	Satellite
chr16	46427790	Satellite	Satellite
chr16	46428198	Satellite	Satellite
chr16	46428543	Satellite	Satellite
chr16	46428634	Satellite	Satellite
chr16	46429776	Satellite	Satellite
chr16	46429839	Satellite	Satellite
chr16	46432835	Satellite	Satellite
chr16	46434061	Satellite	Satellite
chr16	46442795	Satellite	Satellite
chr16	46442851	Satellite	Satellite
chr16	46510297	SINE	Alu
chr16	47539144	rRNA	rRNA
chr16	47754992	nonRepeat	nonRepeat
chr16	47782621	LINE	L1
chr16	48311098	nonRepeat	nonRepeat
chr16	49205999	DNA	hAT-Blackjack
chr16	49206000	DNA	hAT-Blackjack
chr16	49311655	nonRepeat	nonRepeat
chr16	49739640	SINE	Alu
chr16	49919812	SINE	Alu
chr16	51909154	Low_complexity	Low_complexity
chr16	53216803	nonRepeat	nonRepeat
chr16	53626934	SINE	Alu
chr16	53794344	SINE	Alu
chr16	55280177	SINE	Alu
chr16	55284730	LTR	ERVL
chr16	55285414	LTR	ERVL-MaLR
chr16	55295833	Simple_repeat	Simple_repeat
chr16	55419353	nonRepeat	nonRepeat
chr16	56539205	nonRepeat	nonRepeat
chr16	56539306	nonRepeat	nonRepeat
chr16	56939369	nonRepeat	nonRepeat
chr16	57053402	LTR	ERVL-MaLR
chr16	57326953	LTR	ERVL
chr16	58143528	SINE	Alu
chr16	58472641	nonRepeat	nonRepeat
chr16	59229800	nonRepeat	nonRepeat
chr16	59709356	LINE	L1
chr16	59939797	nonRepeat	nonRepeat
chr16	60336715	nonRepeat	nonRepeat
chr16	61724123	nonRepeat	nonRepeat
chr16	61802288	Simple_repeat	Simple_repeat
chr16	62254426	nonRepeat	nonRepeat
chr16	64966651	LINE	L1
chr16	64972773	nonRepeat	nonRepeat
chr16	64972826	LINE	L2
chr16	65096276	Simple_repeat	Simple_repeat
chr16	65535282	nonRepeat	nonRepeat
chr16	66920444	nonRepeat	nonRepeat
chr16	67525552	nonRepeat	nonRepeat
chr16	68050100	nonRepeat	nonRepeat
chr16	69690152	SINE	Alu
chr16	69946895	Simple_repeat	Simple_repeat
chr16	69946946	SINE	Alu
chr16	70081297	LINE	L1
chr16	70407018	SINE	Alu
chr16	71519890	LTR	ERVL-MaLR
chr16	72094979	nonRepeat	nonRepeat
chr16	72111168	nonRepeat	nonRepeat
chr16	73226827	nonRepeat	nonRepeat
chr16	73562620	SINE	tRNA
chr16	73981369	Simple_repeat	Simple_repeat
chr16	73981383	SINE	Alu
chr16	73981410	SINE	Alu
chr16	73981492	SINE	Alu
chr16	74529079	SINE	Alu
chr16	74871815	Simple_repeat	Simple_repeat
[truncated: 4,074 more rows]
