# Supplementary material for: Hypomethylation in HBV integration regions aids non-invasive surveillance to hepatocellular carcinoma by low-pass genome-wide bisulfite sequencing
Source: BMC Med. 2020 Aug 3;18:200. doi: 10.1186/s12916-020-01667-x (PMC7397586; doi:10.1186/s12916-020-01667-x)
Supplement: Supplementary file 5 — Additional file 5:. Table S4. Clinical information of 54 individuals by low-pass WGBS. [file 12916_2020_1667_MOESM5_ESM.xlsx]

## Sheet: Table S4
Table S4. Clinic information of 54 individuals by low-pass WGBS
Sample no.	Clinical diagnosis	Gender	Age	BCLC stage	Cirrhosis (yes:1, no:0)	Tumor size (mm)	HBsAg(positive: 1; negtive: 0)	HBsAb	HBeAg	HBeAb	HBcAb	HBVDNA (IU/ml)	ALT (U/L)	AST (U/L)	Tbil (umol/L)	AFP (ng/ml)
H1	healthy	female	60	NA	0	NA	NA	NA	NA	NA	NA	NA	NA	NA	NA	NA
H2	healthy	female	28	NA	0	NA	NA	NA	NA	NA	NA	NA	NA	NA	NA	NA
H3	healthy	male	38	NA	0	NA	NA	NA	NA	NA	NA	NA	NA	NA	NA	NA
P1	acute hepatitis	female	48	NA	0	NA	0	1	0	1	1	68700	1884	1016	74.6	9.06
P2	chronic hepatitis	male	41	NA	0	NA	1	0	1	0	1	not detected	16.9	15.9	8.7	2.2
P3	chronic hepatitis	male	27	NA	0	NA	1	0	1	0	1	501000000	214.3	82.5	20.1	11.85
P4	chronic hepatitis	male	24	NA	0	NA	1	0	1	0	1	241000000	29.9	25.7	7.1	3.67
P5	chronic hepatitis	male	56	NA	0	NA	1	0	0	1	1	not detected	40	43.4	15.2	3.98
P6	chronic hepatitis	male	40	NA	0	NA	1	0	0	1	1	96100	15.5	16.5	14	4.1
P7	chronic hepatitis	male	47	NA	0	NA	1	0	1	0	1	76.2	3.9	14.9	13	2.86
P8	chronic hepatitis	male	29	NA	0	NA	1	0	0	0	1	not detected	10	14.2	20.3	2.74
P9	chronic hepatitis	male	49	NA	0	NA	1	0	1	0	1	290	24.3	24.7	14.6	2.01
P10	chronic hepatitis	male	35	NA	0	NA	1	0	1	0	1	not detected	35.2	23.9	7.8	4.87
P11	chronic hepatitis	male	48	NA	0	NA	1	0	0	1	1	not detected	21.4	20.6	19.7	2.1
P12	chronic hepatitis	male	40	NA	0	NA	1	0	0	1	1	not detected	29.3	27	18.5	＜0.605
P13	chronic hepatitis	male	55	NA	0	NA	1	0	0	1	1	not detected	22.8	26.5	10.4	3.39
P14	chronic hepatitis	male	38	NA	0	NA	1	0	1	0	1	66700	39.8	32.8	14	141.9
P15	chronic hepatitis	male	54	NA	0	NA	1	0	1	0	1	not detected	16	18	8	2.56
P16	chronic hepatitis	male	45	NA	0	NA	1	0	1	0	1	460	16.9	27.2	11.2	12.99
P17	chronic hepatitis	male	54	NA	0	NA	1	0	0	0	1	not detected	18.7	16.2	15.7	2.7
P18	nash cirrhosis	female	51	NA	1	NA	0	0	0	0	0	NA	11.5	28.8	15.4	2.07
P19	alcoholic cirrhosis	male	50	NA	1	NA	0	1	0	0	1	NA	37.4	103.4	48.9	8.46
P20	cirrhosis	male	73	NA	1	NA	1	0	0	0	1	not detected	25.8	22.4	25.5	2.32
P21	cirrhosis	male	37	NA	1	NA	1	0	1	0	1	not detected	26.6	28.6	20.3	7.1
P22	cirrhosis	male	71	NA	1	NA	1	0	0	0	1	not detected	11.3	19.1	33.8	7.32
P23	cirrhosis	female	64	NA	1	NA	1	0	0	1	1	not detected	21.3	32	20.9	1.27
P24	cirrhosis	male	45	NA	1	NA	NA	NA	NA	NA	NA	NA	NA	NA	NA	NA
P25	cirrhosis	male	30	NA	1	NA	1	0	1	0	1	32	18.6	25.9	19.5	1.64
P26	cirrhosis	male	57	NA	1	NA	1	0	0	0	1	not detected	23	30.2	13.7	1.81
P27	cirrhosis	male	68	NA	1	NA	1	0	0	1	1	not detected	7.2	15.3	16.6	1.25
P28	cirrhosis	male	72	NA	1	NA	1	0	1	0	1	56500000	452.5	415.8	115.3	76.93
P29	cirrhosis	female	50	NA	1	NA	1	0	0	1	1	41.5	45.6	48.8	18.8	8.87
P30	cirrhosis	male	53	NA	1	NA	1	0	0	1	1	not detected	22.5	25.5	14	3.44
P31	cirrhosis	male	35	NA	1	NA	1	0	0	1	1	not detected	40.4	27.8	13.3	5.94
P32	cirrhosis	female	66	NA	1	NA	1	0	0	1	1	44200	36.9	39	18.7	29
P33	cirrhosis	male	34	NA	1	NA	1	0	0	1	1	not detected	14.4	17.4	14.8	5.02
P34	cirrhosis	male	32	NA	1	NA	1	0	0	1	1	654	16.4	31	32.9	4.43
P35	early stage HCC	male	55	A	1	15*10	1	0	0	1	1	not detected	25.9	28.8	26.5	21
P36	early stage HCC	male	67	A	1	three lesions; < 20*16	1	1	0	1	1	631	64.5	48.2	22	23.4
P37	early stage HCC	male	55	A	1	26*21	1	0	1	0	1	48900	65.3	119.5	68.9	34.66
P38	advanced HCC	male	73	C	1	35*29	0	1	0	0	1	not detected	31.1	46	41	71.89
P39	advanced HCC	female	62	C	1	100*94	1	0	0	1	1	162	21.6	45.3	18.7	383.8
P40	advanced HCC	male	36	D	1	extensive liver metastasis	1	0	0	1	1	12200	88.7	269	51.4	103282
P41	advanced HCC	male	48	C	1	110*105	1	1	0	1	1	45.7	15	35	22	93
P42	advanced HCC	male	57	C	1	90*86	1	0	0	1	1	not detected	7.4	27.7	27.5	88.44
P43	after surgery	male	65	NA	1	NA	1	0	0	0	1	not detected	24.3	22.6	15.6	1.68
P44	after surgery	male	73	NA	1	NA	1	0	0	1	1	not detected	16.1	20.2	17.3	2.29
P45	after surgery	male	65	B	1	multiple, < 20*15	1	0	1	1	1	not detected	32.1	45.6	25.6	76.67
P46	after surgery	female	65	C	1	30*25	1	0	0	0	1	not detected	107	114.8	235	3.45
P47	after surgery	male	62	NA	1	NA	1	0	0	1	1	not detected	37	49.3	32.6	2.19
P48	after surgery	male	45	A	1	10*6	1	0	1	0	1	not detected	19.7	24	16.1	2.09
P49	after surgery	male	62	B	1	30*24	1	0	0	1	1	34.7	17.7	24.4	36.7	257.8
P50	after surgery	male	66	B	1	36*31	1	0	0	0	1	not detected	9.5	21.7	23	265.2
P51	after surgery	male	46	A	1	20*15	1	0	0	1	1	not detected	28	23.2	19.8	1.94
*BCLC stage: "NA" represents no tumor detected
