# Supplementary material for: Hypomethylation in HBV integration regions aids non-invasive surveillance to hepatocellular carcinoma by low-pass genome-wide bisulfite sequencing
Source: BMC Med. 2020 Aug 3;18:200. doi: 10.1186/s12916-020-01667-x (PMC7397586; doi:10.1186/s12916-020-01667-x)
Supplement: Supplementary file 6 — Additional file 6:. Table S5. The statistical information of 54 cfDNA samples by low-pass WGBS. [file 12916_2020_1667_MOESM6_ESM.xlsx]

## Sheet: Table S5
Table S5. The statistical information of 54 cfDNA samples by low-pass WGBS
Sample no.	Clinical diagnosis	CfDNA concentration (ng/ul)	Median of cfDNA fragment size	Raw read pairs	Mapping efficiency	Non-duplication rate	Final read pairs	No. of 5X CpGs	Average methylation level	MethylHBV5k
H1	healthy	1.29	175	18399289	0.727	0.841	11190391	28903	0.7476	0.7285
H2	healthy	1.45	175	12050900	0.671	0.8936	7113367	8945	0.7869	0.7651
H3	healthy	0.51	172	13187634	0.553	0.8928	5701852	7467	0.7684	0.7306
P1	acute hepatitis	1.9	171	19639980	0.676	0.8861	10607337	22742	0.7654	0.7316
P2	chronic hepatitis	1.38	176	37207271	0.653	0.53	12060759	52309	0.7207	0.6851
P3	chronic hepatitis	3.24	170	18182644	0.685	0.8711	10424994	21548	0.7759	0.7455
P4	chronic hepatitis	2.34	174	14535171	0.734	0.8862	8773526	13697	0.774	0.7422
P5	chronic hepatitis	1.56	176	17932259	0.72	0.8976	10558851	25082	0.7613	0.7348
P6	chronic hepatitis	1.43	186	13558160	0.621	0.8956	4773239	5491	0.7462	0.7285
P7	chronic hepatitis	8.38	169	19875468	0.711	0.9004	6979989	10767	0.7577	0.7357
P8	chronic hepatitis	2.36	178	21327337	0.733	0.8132	12261483	42345	0.7614	0.7333
P9	chronic hepatitis	2.06	178	28781631	0.716	0.7834	15779220	110817	0.7462	0.7206
P10	chronic hepatitis	0.99	170	11617251	0.593	0.9195	3642153	3679	0.7404	0.7057
P11	chronic hepatitis	1.34	176	11509222	0.666	0.8904	4858061	4387	0.7462	0.7128
P12	chronic hepatitis	0.838	172	10803833	0.601	0.9017	3664879	3619	0.757	0.7314
P13	chronic hepatitis	1.43	172	10035018	0.665	0.8992	4232209	4109	0.7561	0.7216
P14	chronic hepatitis	4.48	168	11473255	0.68	0.9325	4575483	4351	0.7416	0.6957
P15	chronic hepatitis	1.68	173	19882749	0.739	0.9038	12773938	48131	0.7529	0.7203
P16	chronic hepatitis	2.92	171	42004309	0.728	0.8221	24989064	618871	0.7793	0.7481
P17	chronic hepatitis	2.22	172	23514849	0.735	0.8532	14646979	84715	0.7869	0.7563
P18	NASH-related cirrhosis	1.51	175	34780813	0.6	0.8258	15064924	90860	0.719	0.6733
P19	alcoholic cirrhosis	18.4	169	42786530	0.687	0.8269	21749198	397574	0.7251	0.6899
P20	cirrhosis	2.66	168	22349707	0.668	0.8688	11399396	29901	0.7697	0.735
P21	cirrhosis	4.28	171	30405313	0.685	0.8385	16352641	127974	0.7807	0.7492
P22	cirrhosis	2.86	171	33062792	0.587	0.8223	14888655	92777	0.781	0.7441
P23	cirrhosis	2.76	167	41093727	0.772	0.8236	25474697	477498	0.7741	0.7412
P24	cirrhosis	3.98	169	39396890	0.756	0.83	21919770	306796	0.7472	0.716
P25	cirrhosis	2.24	170	42035662	0.711	0.5364	15362959	93544	0.7604	0.7211
P26	cirrhosis	0.86	170	25243831	0.704	0.4246	7284357	10135	0.7369	0.7303
P27	cirrhosis	2.32	171	20322637	0.697	0.8598	11809213	30245	0.7749	0.7502
P28	cirrhosis	2.68	162	18320445	0.669	0.8867	9868528	18663	0.7578	0.7291
P29	cirrhosis	5.12	167	15826720	0.733	0.8882	10104868	17823	0.76	0.7257
P30	cirrhosis	1.96	173	17932259	0.7	0.8784	10636443	23283	0.7558	0.7237
P31	cirrhosis	2.64	180	14480269	0.666	0.874	8280358	13568	0.7575	0.7157
P32	cirrhosis	3.86	178	16866897	0.401	0.8678	5812441	6483	0.7512	0.7213
P33	cirrhosis	2.38	174	19315819	0.65	0.8745	10073113	24170	0.7324	0.7117
P34	cirrhosis	3.14	170	13840018	0.71	0.8918	7769196	11057	0.7542	0.7237
P35	early stage HCC	16.7	168	26000954	0.719	0.883	14893706	79963	0.7491	0.7164
P36	early stage HCC	6.2	171	17026372	0.704	0.9008	10699054	25037	0.7518	0.723
P37	early stage HCC	5.62	165	10389870	0.521	0.9311	4427586	5249	0.7183	0.685
P38	advanced HCC	6.14	162	8123333	0.69	0.9448	4852302	5931	0.6844	0.6613
P39	advanced HCC	5.2	173	19636917	0.742	0.867	11472812	35059	0.5385	0.5033
P40	advanced HCC	33	167	15528346	0.676	0.9006	9229338	17163	0.6621	0.5576
P41	advanced HCC	88.7	161	8004753	0.654	0.92	4556766	5127	0.5754	0.4887
P42	advanced HCC	21	167	14120887	0.716	0.9051	8801148	14861	0.5716	0.4987
P43	after surgery	2.86	166	29887716	0.752	0.7876	17650274	128509	0.7597	0.716
P44	after surgery	2.46	167	7826927	0.731	0.9426	4891814	4521	0.7533	0.7229
P45	after surgery	14.3	164	10350646	0.696	0.9238	6149424	7898	0.6849	0.6397
P46	after surgery	10.2	165	10662713	0.699	0.8988	6315186	6525	0.7402	0.7092
P47	after surgery	4.84	169	13022196	0.628	0.8811	6893454	8985	0.7424	0.7129
P48	after surgery	1.98	176	11745058	0.67	0.8895	5530330	5494	0.7322	0.7009
P49	after surgery	8.54	166	13421708	0.602	0.931	4773865	4762	0.731	0.7061
P50	after surgery	2.52	171	17101857	0.724	0.8846	10863095	32469	0.7715	0.7528
P51	after surgery	1.87	169	14292895	0.724	0.8961	8965179	13137	0.7435	0.7031
