# Supplementary material for: Hypomethylation in HBV integration regions aids non-invasive surveillance to hepatocellular carcinoma by low-pass genome-wide bisulfite sequencing
Source: BMC Med. 2020 Aug 3;18:200. doi: 10.1186/s12916-020-01667-x (PMC7397586; doi:10.1186/s12916-020-01667-x)
Supplement: Supplementary file 7 — Additional file 7. Table S6. MethylHBV5k and top 5 selected regions of 54 cfDNA samples by low-pass WGBS. [file 12916_2020_1667_MOESM7_ESM.xlsx]

## Sheet: Table S6
Table S6. MethylHBV5k and top 5 selected regions of 54 cfDNA samples by low-pass WGBS
Sample no.	MethylHBV5k	Region1: chr13: 19442162-20713822		Region2: chr1: 10121993-12279387		Region3: chr10: 11149668-13266296		Region4: chr10: 38027603-39151628		Region5: chr10: 84035111-85772043
		Average methylation level	Depth	Average methylation level	Depth	Average methylation level	Depth	Average methylation level	Depth	Average methylation level	Depth
H1	0.7285	0.7545	8000	0.7542	22486	0.7906	18854	0.7446	7332	0.7256	6611
H2	0.7651	0.774	4607	0.7878	10276	0.8093	10265	0.76	6738	0.7666	4405
H3	0.7306	0.7692	4841	0.788	15341	0.8132	11740	0.7426	3688	0.7586	3626
P1	0.7316	0.7693	7738	0.7708	20323	0.8068	17377	0.731	8914	0.7391	6303
P2	0.6851	0.7112	9853	0.718	29613	0.7648	22485	0.6883	8419	0.7079	7342
P3	0.7455	0.7529	7112	0.7847	17437	0.8153	15405	0.73	6854	0.7444	6401
P4	0.7422	0.7719	5844	0.7809	15030	0.8057	13313	0.74	6220	0.7551	5431
P5	0.7348	0.7637	7797	0.772	19406	0.8	17427	0.7362	7428	0.7226	6767
P6	0.7285	0.7398	3809	0.7529	9032	0.7758	8223	0.7227	4400	0.7398	3106
P7	0.7357	0.7602	5914	0.7758	16847	0.7945	13400	0.7364	4808	0.7362	4539
P8	0.7333	0.7456	9046	0.7688	23519	0.7886	20856	0.735	8945	0.7445	7887
P9	0.7206	0.7163	12018	0.7605	29433	0.7809	26897	0.6907	10325	0.7117	9875
P10	0.7057	0.7179	3003	0.744	8416	0.7757	7247	0.7118	2339	0.7106	1991
P11	0.7128	0.7384	3801	0.7485	9497	0.7797	8113	0.7359	3124	0.7396	2861
P12	0.7314	0.7474	2902	0.7519	8054	0.7922	6571	0.7431	2663	0.7615	2265
P13	0.7216	0.747	3088	0.7586	8063	0.7796	6530	0.7105	3026	0.7192	2411
P14	0.6957	0.7281	3722	0.7584	10585	0.7955	8286	0.7048	3226	0.7241	2588
P15	0.7203	0.7557	10348	0.7565	25348	0.7876	21406	0.7458	9121	0.7556	8053
P16	0.7481	0.7701	15124	0.8032	28471	0.8087	29364	0.7119	25791	0.7507	14762
P17	0.7563	0.7742	8954	0.8022	19799	0.8122	19144	0.7416	14513	0.7558	8616
P18	0.6733	0.7151	11824	0.7273	34129	0.7635	27409	0.6856	11641	0.6976	8675
P19	0.6899	0.713	17554	0.7271	52410	0.7724	42798	0.689	16373	0.7132	12732
P20	0.735	0.7718	7755	0.7667	21571	0.8021	18078	0.7428	8389	0.7291	6679
P21	0.7492	0.7802	11009	0.7943	23448	0.8089	22602	0.7413	14096	0.7539	10133
P22	0.7441	0.7621	10326	0.7991	23104	0.7991	22903	0.7404	13082	0.7498	9056
P23	0.7412	0.7703	16017	0.7881	36300	0.8127	34612	0.7461	22866	0.728	14673
P24	0.716	0.7346	16292	0.7557	43194	0.7886	37823	0.7057	16117	0.7265	12915
P25	0.7211	0.7597	12378	0.7616	31897	0.8001	26001	0.7345	11114	0.7306	9111
P26	0.7303	0.7425	5605	0.7463	13595	0.778	11801	0.7126	5238	0.7176	4332
P27	0.7502	0.755	7896	0.7788	20427	0.8126	18382	0.7457	7940	0.7404	6854
P28	0.7291	0.7513	7419	0.7735	19442	0.7991	16091	0.7301	7208	0.7397	5598
P29	0.7257	0.743	6243	0.7708	16526	0.8068	15129	0.7159	7368	0.7161	5556
P30	0.7237	0.7444	7387	0.7669	19420	0.7868	16772	0.7027	7051	0.7292	6729
P31	0.7157	0.7361	6243	0.768	14779	0.7742	13466	0.7131	6491	0.7274	5453
P32	0.7213	0.7391	4696	0.753	13553	0.786	11589	0.7196	4565	0.7414	3667
P33	0.7117	0.7212	7981	0.734	21588	0.7599	18688	0.7246	7773	0.7075	5837
P34	0.7237	0.741	6074	0.7531	17098	0.7946	14601	0.7276	5265	0.7495	4832
P35	0.7164	0.7391	11634	0.7457	32258	0.7908	26526	0.7264	10486	0.7353	9007
P36	0.723	0.7328	6585	0.7613	13744	0.7917	14034	0.7058	8420	0.7003	6174
P37	0.685	0.6953	4362	0.727	12260	0.7733	9547	0.6874	3187	0.6871	2717
P38	0.6613	0.682	4526	0.6772	13625	0.7552	10298	0.6813	3706	0.6618	2904
P39	0.5033	0.526	6870	0.5921	18916	0.6002	21425	0.3728	9635	0.5118	6016
P40	0.5576	0.6173	6350	0.6924	16746	0.6753	17917	0.5029	7206	0.5872	6374
P41	0.4887	0.5027	5044	0.5908	12764	0.6609	10550	0.4496	3236	0.544	2375
P42	0.4987	0.5279	6201	0.6511	15094	0.6766	14559	0.438	8074	0.414	4432
P43	0.716	0.7387	12113	0.7737	25358	0.8078	23921	0.6851	12580	0.7079	11045
P44	0.7229	0.7687	4104	0.7593	12154	0.8029	9261	0.7487	3387	0.7367	2830
P45	0.6397	0.6521	5336	0.7056	14722	0.7508	12356	0.6365	4834	0.5924	3683
P46	0.7092	0.7514	4354	0.7535	13183	0.7959	10310	0.6883	4495	0.7117	3476
P47	0.7129	0.7305	5463	0.7484	16316	0.7942	13004	0.6999	5132	0.722	4235
P48	0.7009	0.7369	4242	0.7374	11237	0.7795	9482	0.719	3819	0.7079	3551
P49	0.7061	0.729	3598	0.7354	10430	0.7742	8704	0.7037	3072	0.7034	2779
P50	0.7528	0.7804	6832	0.7871	13648	0.8096	13758	0.7243	13106	0.7192	6429
P51	0.7031	0.7427	5998	0.7396	18148	0.7953	13990	0.7166	5742	0.7312	5231
