# Supplementary material for: Hypomethylation in HBV integration regions aids non-invasive surveillance to hepatocellular carcinoma by low-pass genome-wide bisulfite sequencing
Source: BMC Med. 2020 Aug 3;18:200. doi: 10.1186/s12916-020-01667-x (PMC7397586; doi:10.1186/s12916-020-01667-x)
Supplement: Supplementary file 8 — Additional file 8. Table S7. MethylHBV5k and top 5 selected regions of 58 cfDNA samples from validation cohort by resampling 10 M single reads. [file 12916_2020_1667_MOESM8_ESM.xlsx]

## Sheet: Table S7
Table S7. MethylHBV5k and top 5 selected regions of 58 cfDNA samples from validation cohort by resampling 10M single reads
Sample no.	Clinical diagnosis	MethylHBV5k	Region1: chr13: 19442162-20713822	Region2: chr1: 10121993-12279387	Region3: chr10: 11149668-13266296	Region4: chr10: 38027603-39151628	Region5: chr10: 84035111-85772043
CTR101	healthy	0.7335	0.7406	0.7596	0.817	0.7544	0.7984
CTR103	healthy	0.7256	0.7425	0.7592	0.8155	0.7638	0.805
CTR104	healthy	0.74155	0.7561	0.7674	0.8356	0.7743	0.7952
CTR106	healthy	0.7286	0.7572	0.7527	0.8151	0.7319	0.8039
CTR107	healthy	0.7331	0.7546	0.7559	0.8283	0.7768	0.7893
CTR108	healthy	0.7336	0.7494	0.7768	0.8229	0.7829	0.8111
CTR110	healthy	0.7396	0.7608	0.7549	0.8315	0.7916	0.8115
CTR111	healthy	0.7524	0.7717	0.7926	0.8342	0.768	0.8078
CTR113	healthy	0.7363	0.7718	0.7808	0.8299	0.7881	0.8243
CTR114	healthy	0.7481	0.7817	0.7838	0.8361	0.7587	0.8169
CTR117	healthy	0.7372	0.7761	0.7827	0.8328	0.7814	0.803
CTR118	healthy	0.7318	0.7629	0.765	0.825	0.76	0.8136
CTR126	healthy	0.734	0.774	0.7936	0.8173	0.7491	0.8227
CTR127	healthy	0.7357	0.7946	0.7781	0.8172	0.7414	0.7895
CTR128	healthy	0.735	0.7565	0.7795	0.8251	0.7793	0.8032
CTR129	healthy	0.7573	0.7815	0.7745	0.8347	0.7814	0.8059
CTR131	healthy	0.7461	0.7841	0.7814	0.8399	0.7845	0.8051
CTR132	healthy	0.7338	0.7653	0.7579	0.8277	0.752	0.8114
CTR134	healthy	0.7378	0.7691	0.7749	0.8342	0.7505	0.7972
CTR147	healthy	0.7302	0.7693	0.7719	0.817	0.7595	0.7884
CTR148	healthy	0.7497	0.7796	0.7737	0.8418	0.7602	0.8153
CTR149	healthy	0.7431	0.7688	0.765	0.8369	0.7698	0.8013
CTR150	healthy	0.7383	0.7522	0.768	0.8084	0.7575	0.7827
CTR151	healthy	0.7278	0.7329	0.764	0.8132	0.7404	0.8032
CTR152	healthy	0.7251	0.7529	0.7633	0.8133	0.747	0.7748
CTR153	healthy	0.7299	0.7647	0.7638	0.8222	0.7767	0.796
CTR154	healthy	0.73	0.7543	0.7574	0.8196	0.7535	0.8119
CTR84	healthy	0.7536	0.7651	0.7785	0.8362	0.7799	0.8056
CTR85	healthy	0.7386	0.7673	0.7783	0.8377	0.7554	0.7954
CTR86	healthy	0.7384	0.7723	0.7749	0.8309	0.7512	0.792
CTR97	healthy	0.7433	0.773	0.774	0.8278	0.7427	0.7793
CTR98	healthy	0.7299	0.7631	0.7335	0.8177	0.772	0.7768
HOT151	HCC	0.7349	0.767	0.7498	0.8215	0.7639	0.7857
HOT156	HCC	0.7178	0.7497	0.7609	0.8151	0.7464	0.7459
HOT159	HCC	0.7123	0.7465	0.7189	0.8131	0.7437	0.7907
HOT162	HCC	0.7304	0.7478	0.7775	0.8355	0.6975	0.7302
HOT164	HCC	0.6943	0.7153	0.7142	0.7952	0.7442	0.7465
HOT167	HCC	0.6934	0.7088	0.7289	0.8049	0.7061	0.7428
HOT170	HCC	0.7283	0.7377	0.759	0.8273	0.7088	0.7174
HOT172	HCC	0.7429	0.744	0.7747	0.8299	0.7455	0.7614
HOT192	HCC	0.7299	0.7356	0.7781	0.8211	0.7253	0.7459
HOT197	HCC	0.7308	0.755	0.7593	0.7999	0.7441	0.7796
HOT198	HCC	0.5674	0.6455	0.6565	0.5838	0.4934	0.6693
HOT204	HCC	0.7383	0.7588	0.7569	0.8202	0.7804	0.8001
HOT205	HCC	0.7197	0.7382	0.7394	0.8135	0.7295	0.7872
HOT207	HCC	0.7181	0.7655	0.7689	0.8268	0.7251	0.7574
HOT208	HCC	0.7176	0.7203	0.7525	0.8208	0.735	0.794
HOT215	HCC	0.7164	0.7401	0.761	0.8127	0.7345	0.769
HOT222	HCC	0.6986	0.7287	0.7561	0.7962	0.7401	0.7462
HOT224	HCC	0.7412	0.7572	0.7732	0.8345	0.7503	0.7799
HOT227	HCC	0.7193	0.7073	0.7887	0.8071	0.6857	0.688
HOT229	HCC	0.7437	0.7648	0.7602	0.8266	0.7832	0.793
HOT233	HCC	0.7385	0.7455	0.77	0.8336	0.7578	0.7964
HOT236	HCC	0.7196	0.7627	0.7561	0.8077	0.7445	0.7654
HOT238	HCC	0.7377	0.7526	0.7745	0.8362	0.7384	0.7624
HOT240	HCC	0.729	0.7704	0.7504	0.8133	0.7575	0.7911
TBR34prePlsm	HCC	0.7096	0.7124	0.7527	0.7884	0.6463	0.6567
TBR36prePlsm	HCC	0.6008	0.568	0.6641	0.7181	0.5316	0.4813
